# Supplementary material for: No pre-zygotic isolation mechanisms between Schistosoma haematobium and Schistosoma bovis parasites: From mating interactions to differential gene expression
Source: PLoS Negl Trop Dis. 2021 May 4;15(5):e0009363. doi: 10.1371/journal.pntd.0009363 (PMC8127863; doi:10.1371/journal.pntd.0009363)
Supplement: S1 Table — (XLSX) [file pntd.0009363.s001.xlsx]

## Sheet: Feuil1
Species	Cross information and samples Nb.	Nb. Raw reads	Counted reads (HTseq count)
S. bovis	hetero-specific female 1	28 866 557	22507632
S. bovis	hetero-specific female 2	26 487 124	20 114 715
S. bovis	hetero-specific female 3	27 521 016	21 466 115
S. bovis	homo-specific female 1	29 923 046	22 579 843
S. bovis	homo-specific female 2	32 310 467	24 975 079
S. bovis	homo-specific female 3	33 423 222	26 024 232
S. bovis	hetero-specific male 1	35 452 508	27 823 438
S. bovis	hetero-specific male 2	29 653 984	23 450 714
S. bovis	hetero-specific male 3	26 715 030	20 382 314
S. bovis	homo-specific male 1	26 012 418	20 644 662
S. bovis	homo-specific male 2	25 121 738	19 803 160
S. bovis	homo-specific male 3	34 734 398	27 393 530
S. haematobium	hetero-specific female 1	31 181 147	24 210 200
S. haematobium	hetero-specific female 2	41 069 585	32 218 430
S. haematobium	hetero-specific female 3	26 113 501	20 218 312
S. haematobium	homo-specific female 1	42 363 412	33 105 055
S. haematobium	homo-specific female 2	30 454 409	23 575 092
S. haematobium	homo-specific female 3	36 135 286	28 391 317
S. haematobium	hetero-specific male 1	32 528 922	25 910 853
S. haematobium	hetero-specific male 2	26 150 037	24 800 852
S. haematobium	hetero-specific male 3	31 323 237	20 773 989
S. haematobium	homo-specific male 1	25 665 693	20 201 950
S. haematobium	homo-specific male 2	27 150 103	21 383 210
S. haematobium	homo-specific male 3	24 741 021	19 225 357
