# Supplementary material for: No pre-zygotic isolation mechanisms between Schistosoma haematobium and Schistosoma bovis parasites: From mating interactions to differential gene expression
Source: PLoS Negl Trop Dis. 2021 May 4;15(5):e0009363. doi: 10.1371/journal.pntd.0009363 (PMC8127863; doi:10.1371/journal.pntd.0009363)
Supplement: S1 File — Transcriptome analysis related information: Sheet A in S1 File: Table showing the full annotation of the reference transcriptome representative of S. haematobium and S. bovis assembled for this study. Sheet B in S1 File: Table of the transcript counts (i.e., HTseq) in each triplicate of each condition. Sheet C in S1 File: DESeq2 results for male S. haematobium. Sheet D in S1 File: DESeq2 results for female S. haematobium. Sheet E in S1 File: DESeq2 results for female S. bovis. Sheet F in S1 File: DESeq2 results for male S. bovis. Sheet G in S1 File: Annotations associated to each differentially expressed genes that have been identified. Sheet H in S1 File: Gene Ontologies enriched in differentially expressed genes in male S. haematobium. (XLSX) [file pntd.0009363.s002.xlsx]

## Sheet: Sheet A
Transcriptome_Blast Annotation and Gene Ontology
SeqName	Description	Length	#Hits	e-Value	sim mean	#GO	GO IDs	GO Names	Enzyme Codes	Enzyme Names
XLOC_000001	hypothetical protein MS3_00027	5940	8	0.0	81.5
XLOC_000002	guanine nucleotide-binding G(i) alpha subunit	3989	20	0.0	84.6	8	F:GO:0005525; F:GO:0001664; C:GO:0005834; F:GO:0046872; F:GO:0003924; P:GO:0007188; F:GO:0031683; F:GO:0004871	F:GTP binding; F:G-protein coupled receptor binding; C:heterotrimeric G-protein complex; F:metal ion binding; F:GTPase activity; P:adenylate cyclase-modulating G-protein coupled receptor signaling pathway; F:G-protein beta/gamma-subunit complex binding; F:signal transducer activity	EC:3.6.1.15	Nucleoside-triphosphate phosphatase
XLOC_000003	stem cell tumor	2874	20	7.4068E-132	79.85	5	F:GO:0005509; C:GO:0016021; F:GO:0004252; P:GO:0016485; C:GO:0005743	F:calcium ion binding; C:integral component of membrane; F:serine-type endopeptidase activity; P:protein processing; C:mitochondrial inner membrane	EC:3.4.21	Acting on peptide bonds (peptidases)
XLOC_000004	---NA---	728
XLOC_000005	anaphase-promoting complex subunit	389	20	1.76571E-49	75.7	10	C:GO:0005634; C:GO:0005667; P:GO:0006836; F:GO:0003700; F:GO:0005328; C:GO:0005737; P:GO:0006351; C:GO:0016021; P:GO:0006355; F:GO:0046983	C:nucleus; C:transcription factor complex; P:neurotransmitter transport; F:transcription factor activity, sequence-specific DNA binding; F:neurotransmitter:sodium symporter activity; C:cytoplasm; P:transcription, DNA-templated; C:integral component of membrane; P:regulation of transcription, DNA-templated; F:protein dimerization activity
XLOC_000006	---NA---	358
XLOC_000007	---NA---	469
XLOC_000008	---NA---	692
XLOC_000009	reverse transcriptase	257	20	1.19442E-41	72.25	12	F:GO:0003676; C:GO:0005634; F:GO:0003964; P:GO:0050794; F:GO:0035639; F:GO:0032550; P:GO:0006278; F:GO:0004672; P:GO:0006397; P:GO:0016310; F:GO:0032555; F:GO:0016787	F:nucleic acid binding; C:nucleus; F:RNA-directed DNA polymerase activity; P:regulation of cellular process; F:purine ribonucleoside triphosphate binding; F:purine ribonucleoside binding; P:RNA-dependent DNA biosynthetic process; F:protein kinase activity; P:mRNA processing; P:phosphorylation; F:purine ribonucleotide binding; F:hydrolase activity	EC:2.7.7.49	RNA-directed DNA polymerase
XLOC_000010	reverse transcriptase	4238	20	0.0	60.05	1	C:GO:0016021	C:integral component of membrane
XLOC_000011	---NA---	760
XLOC_000012	endonuclease-reverse transcriptase	708	20	3.10776E-75	76.1	16	P:GO:0090501; P:GO:0044267; P:GO:0006278; F:GO:0004674; C:GO:0044446; P:GO:0044699; P:GO:0000398; F:GO:0003676; F:GO:0005525; F:GO:0003964; C:GO:0043231; F:GO:0003924; F:GO:0004519; C:GO:0016020; P:GO:0051716; P:GO:0016310	P:RNA phosphodiester bond hydrolysis; P:cellular protein metabolic process; P:RNA-dependent DNA biosynthetic process; F:protein serine/threonine kinase activity; C:intracellular organelle part; P:single-organism process; P:mRNA splicing, via spliceosome; F:nucleic acid binding; F:GTP binding; F:RNA-directed DNA polymerase activity; C:intracellular membrane-bounded organelle; F:GTPase activity; F:…	EC:2.7.11; EC:2.7.7.49; EC:3.6.1.15	Transferring phosphorus-containing groups; RNA-directed DNA polymerase; Nucleoside-triphosphate phosphatase
XLOC_000013	hypothetical protein MS3_00001	2914	12	0.0	67.0	1	C:GO:0016021	C:integral component of membrane
XLOC_000014	---NA---	928
XLOC_000015	hypothetical protein MS3_10113, partial	513	20	2.0837E-26	90.65	1	C:GO:0016021	C:integral component of membrane
XLOC_000016	---NA---	313
XLOC_000017	leucine-rich repeat-containing	7227	20	0.0	64.9	3	C:GO:0071595; C:GO:0016021; P:GO:0035307	C:Nem1-Spo7 phosphatase complex; C:integral component of membrane; P:positive regulation of protein dephosphorylation
XLOC_000018	Nuclear envelope phosphatase-regulatory subunit 1	1051	20	3.56638E-85	74.5	3	C:GO:0071595; C:GO:0016021; P:GO:0035307	C:Nem1-Spo7 phosphatase complex; C:integral component of membrane; P:positive regulation of protein dephosphorylation
XLOC_000019	---NA---	241
XLOC_000020	hypothetical transcript	3680	10	0.0	60.4
XLOC_000021	---NA---	632
XLOC_000022	reverse transcriptase SR3-	414	20	3.78206E-81	82.85	4	P:GO:0090305; F:GO:0003964; F:GO:0004519; P:GO:0006278	P:nucleic acid phosphodiester bond hydrolysis; F:RNA-directed DNA polymerase activity; F:endonuclease activity; P:RNA-dependent DNA biosynthetic process	EC:2.7.7.49	RNA-directed DNA polymerase
XLOC_000023	craniofacial development 2-like	684	20	6.83171E-80	75.05	4	P:GO:0090305; F:GO:0003964; F:GO:0004519; P:GO:0006278	P:nucleic acid phosphodiester bond hydrolysis; F:RNA-directed DNA polymerase activity; F:endonuclease activity; P:RNA-dependent DNA biosynthetic process	EC:2.7.7.49	RNA-directed DNA polymerase
XLOC_000024	craniofacial development	1144	20	1.55234E-142	76.05	7	P:GO:0090305; F:GO:0003964; P:GO:0055085; F:GO:0004519; C:GO:0016021; P:GO:0006278; C:GO:0044424	P:nucleic acid phosphodiester bond hydrolysis; F:RNA-directed DNA polymerase activity; P:transmembrane transport; F:endonuclease activity; C:integral component of membrane; P:RNA-dependent DNA biosynthetic process; C:intracellular part	EC:2.7.7.49	RNA-directed DNA polymerase
XLOC_000025	Pre-mRNA-splicing factor 38B	1830	20	2.71787E-154	86.4	1	C:GO:0071011	C:precatalytic spliceosome
XLOC_000026	Bile salt export pump	4098	20	4.27416E-101	69.7	10	F:GO:0003676; F:GO:0005524; P:GO:0090305; F:GO:0003964; F:GO:0008270; F:GO:0042626; P:GO:0055085; F:GO:0004519; C:GO:0016021; P:GO:0006278	F:nucleic acid binding; F:ATP binding; P:nucleic acid phosphodiester bond hydrolysis; F:RNA-directed DNA polymerase activity; F:zinc ion binding; F:ATPase activity, coupled to transmembrane movement of substances; P:transmembrane transport; F:endonuclease activity; C:integral component of membrane; P:RNA-dependent DNA biosynthetic process	EC:3.6.1.3; EC:2.7.7.49; EC:3.6.1.15	Adenosinetriphosphatase; RNA-directed DNA polymerase; Nucleoside-triphosphate phosphatase
XLOC_000027	acyl- :glycerol-3-phosphate acyltransferase	573	20	9.20484E-79	70.55	13	P:GO:0065007; P:GO:0090305; P:GO:1902589; P:GO:0006278; C:GO:0044425; C:GO:0044446; F:GO:0000166; F:GO:0003964; P:GO:0051179; F:GO:0004519; F:GO:0017111; C:GO:0032991; F:GO:0008092	P:biological regulation; P:nucleic acid phosphodiester bond hydrolysis; P:single-organism organelle organization; P:RNA-dependent DNA biosynthetic process; C:membrane part; C:intracellular organelle part; F:nucleotide binding; F:RNA-directed DNA polymerase activity; P:localization; F:endonuclease activity; F:nucleoside-triphosphatase activity; C:macromolecular complex; F:cytoskeletal protein bind…	EC:2.7.7.49; EC:3.6.1.15	RNA-directed DNA polymerase; Nucleoside-triphosphate phosphatase
XLOC_000028	voltage-dependent calcium	13187	20	0.0	77.1	6	F:GO:0008331; F:GO:0005509; C:GO:0005891; P:GO:0034765; P:GO:0070588; P:GO:0086010	F:high voltage-gated calcium channel activity; F:calcium ion binding; C:voltage-gated calcium channel complex; P:regulation of ion transmembrane transport; P:calcium ion transmembrane transport; P:membrane depolarization during action potential
XLOC_000029	---NA---	991
XLOC_000030	---NA---	1440
XLOC_000031	---NA---	2007
XLOC_000032	Bile salt export pump	3916	20	1.43751E-20	72.8	8	F:GO:0000166; F:GO:0016887; P:GO:0090305; F:GO:0003964; F:GO:0004519; C:GO:0016020; P:GO:0006278; P:GO:0006810	F:nucleotide binding; F:ATPase activity; P:nucleic acid phosphodiester bond hydrolysis; F:RNA-directed DNA polymerase activity; F:endonuclease activity; C:membrane; P:RNA-dependent DNA biosynthetic process; P:transport	EC:3.6.1.3; EC:2.7.7.49; EC:3.6.1.15	Adenosinetriphosphatase; RNA-directed DNA polymerase; Nucleoside-triphosphate phosphatase
XLOC_000033	acetylcholine receptor	3386	20	3.92949E-29	58.65	15	P:GO:0045859; P:GO:0006482; P:GO:0034220; F:GO:0005230; P:GO:0006278; P:GO:0006810; F:GO:0003676; F:GO:0003964; C:GO:0005956; C:GO:0016020; C:GO:0016021; P:GO:0016310; F:GO:0019887; F:GO:0016301; F:GO:0052689	P:regulation of protein kinase activity; P:protein demethylation; P:ion transmembrane transport; F:extracellular ligand-gated ion channel activity; P:RNA-dependent DNA biosynthetic process; P:transport; F:nucleic acid binding; F:RNA-directed DNA polymerase activity; C:protein kinase CK2 complex; C:membrane; C:integral component of membrane; P:phosphorylation; F:protein kinase regulator activity; …
XLOC_000034	uncharacterized transposon-derived	1020	20	6.43114E-161	73.45	4	P:GO:0090305; F:GO:0003964; F:GO:0004519; P:GO:0006278	P:nucleic acid phosphodiester bond hydrolysis; F:RNA-directed DNA polymerase activity; F:endonuclease activity; P:RNA-dependent DNA biosynthetic process	EC:2.7.7.49	RNA-directed DNA polymerase
XLOC_000035	Centrosomal of 104 kDa	3025	20	0.0	58.4	1	C:GO:0016021	C:integral component of membrane
XLOC_000036	centrosomal of 104 kDa-like isoform X1	1062	20	0.0	75.7	1	C:GO:0016021	C:integral component of membrane
XLOC_000037	Conserved oligomeric Golgi complex subunit 5	3413	20	0.0	57.05	2	C:GO:0017119; P:GO:0006891	C:Golgi transport complex; P:intra-Golgi vesicle-mediated transport
XLOC_000038	ATP-dependent RNA helicase DDX54	2744	20	0.0	67.5	5	C:GO:0005634; F:GO:0005524; F:GO:0003723; P:GO:0010501; F:GO:0004004	C:nucleus; F:ATP binding; F:RNA binding; P:RNA secondary structure unwinding; F:ATP-dependent RNA helicase activity	EC:3.6.1.3; EC:3.6.1.15	Adenosinetriphosphatase; Nucleoside-triphosphate phosphatase
XLOC_000039	hypothetical protein Smp_010850	494	1	2.3806E-8	53.0	2	C:GO:0016020; C:GO:0016021	C:membrane; C:integral component of membrane
XLOC_000040	---NA---	176
XLOC_000041	Coatomer subunit zeta-1	6940	20	0.0	71.5	6	C:GO:0030117; P:GO:0016192; F:GO:0003923; P:GO:0016255; P:GO:0006886; C:GO:0042765	C:membrane coat; P:vesicle-mediated transport; F:GPI-anchor transamidase activity; P:attachment of GPI anchor to protein; P:intracellular protein transport; C:GPI-anchor transamidase complex
XLOC_000042	#NAME?	4571	2	4.22701E-18	93.5	2	C:GO:0016021; F:GO:0016740	C:integral component of membrane; F:transferase activity
XLOC_000043	zinc finger	9986	20	0.0	62.8	6	F:GO:0003676; P:GO:0090502; F:GO:0046872; C:GO:0016021; P:GO:0006388; F:GO:0000213	F:nucleic acid binding; P:RNA phosphodiester bond hydrolysis, endonucleolytic; F:metal ion binding; C:integral component of membrane; P:tRNA splicing, via endonucleolytic cleavage and ligation; F:tRNA-intron endonuclease activity	EC:3.1.27.9; EC:3.1.31; EC:3.1.27	Acting on ester bonds; Acting on ester bonds; Acting on ester bonds
XLOC_000044	---NA---	203
XLOC_000045	---NA---	845
XLOC_000046	Muscle calcium channel subunit alpha-1	4711	20	0.0	82.25	5	F:GO:0005509; C:GO:0005891; P:GO:0034765; P:GO:0070588; F:GO:0005245	F:calcium ion binding; C:voltage-gated calcium channel complex; P:regulation of ion transmembrane transport; P:calcium ion transmembrane transport; F:voltage-gated calcium channel activity
XLOC_000047	voltage-dependent calcium channel	2255	20	0.0	71.05	15	F:GO:0008331; C:GO:0016529; C:GO:0005891; P:GO:0007520; P:GO:0002074; P:GO:0006941; P:GO:0007029; P:GO:0043501; P:GO:0007528; C:GO:0030315; P:GO:0001501; P:GO:0048741; P:GO:0034765; P:GO:0070588; P:GO:0086010	F:high voltage-gated calcium channel activity; C:sarcoplasmic reticulum; C:voltage-gated calcium channel complex; P:myoblast fusion; P:extraocular skeletal muscle development; P:striated muscle contraction; P:endoplasmic reticulum organization; P:skeletal muscle adaptation; P:neuromuscular junction development; C:T-tubule; P:skeletal system development; P:skeletal muscle fiber development; P:regu…
XLOC_000048	Voltage-dependent L-type calcium channel subunit alpha-1C	2368	11	8.08331E-42	84.82	5	F:GO:0008331; C:GO:0005891; P:GO:0034765; P:GO:0070588; P:GO:0086010	F:high voltage-gated calcium channel activity; C:voltage-gated calcium channel complex; P:regulation of ion transmembrane transport; P:calcium ion transmembrane transport; P:membrane depolarization during action potential
XLOC_000049	---NA---	1133
XLOC_000050	unnamed protein product	280	1	3.90394E-10	77.0
XLOC_000051	peptidase Clp (S14 family)	8777	20	1.75748E-141	85.95	6	F:GO:0003779; P:GO:0006508; C:GO:0016021; F:GO:0004252; P:GO:0007155; P:GO:0031532	F:actin binding; P:proteolysis; C:integral component of membrane; F:serine-type endopeptidase activity; P:cell adhesion; P:actin cytoskeleton reorganization	EC:3.4.21	Acting on peptide bonds (peptidases)
XLOC_000052	pol, partial	908	20	6.22294E-120	65.4	3	F:GO:0003964; F:GO:0003723; P:GO:0006278	F:RNA-directed DNA polymerase activity; F:RNA binding; P:RNA-dependent DNA biosynthetic process	EC:2.7.7.49	RNA-directed DNA polymerase
XLOC_000053	maguk P55 subfamily member 2,	804	2	1.16592E-17	87.0	2	F:GO:0004190; P:GO:0006508	F:aspartic-type endopeptidase activity; P:proteolysis	EC:3.4.23	Acting on peptide bonds (peptidases)
XLOC_000054	Segment polarity dishevelled DVL-3	6168	20	0.0	73.7	5	F:GO:0005109; C:GO:0005829; P:GO:0060070; P:GO:0060071; P:GO:0035556	F:frizzled binding; C:cytosol; P:canonical Wnt signaling pathway; P:Wnt signaling pathway, planar cell polarity pathway; P:intracellular signal transduction
XLOC_000055	craniofacial development 2-like	877	20	5.21662E-155	78.0	4	P:GO:0090305; F:GO:0003964; F:GO:0004519; P:GO:0006278	P:nucleic acid phosphodiester bond hydrolysis; F:RNA-directed DNA polymerase activity; F:endonuclease activity; P:RNA-dependent DNA biosynthetic process	EC:2.7.7.49	RNA-directed DNA polymerase
XLOC_000056	lysosomal alpha-glucosidase	3317	20	0.0	64.9	4	P:GO:0000023; F:GO:0004558; F:GO:0032450; F:GO:0030246	P:maltose metabolic process; F:alpha-1,4-glucosidase activity; F:maltose alpha-glucosidase activity; F:carbohydrate binding	EC:3.2.1.20	Alpha-glucosidase
XLOC_000057	hypothetical protein Smp_129660	2185	8	5.26307E-10	60.63
XLOC_000058	reticulon nogo	3970	20	4.76229E-123	68.55	2	C:GO:0005789; C:GO:0016021	C:endoplasmic reticulum membrane; C:integral component of membrane
XLOC_000059	---NA---	2044
XLOC_000060	---NA---	1020
XLOC_000061	zinc metallo ase	4578	20	0.0	66.2	2	F:GO:0016746; C:GO:0016021	F:transferase activity, transferring acyl groups; C:integral component of membrane
XLOC_000062	hypothetical protein Smp_175890	662	3	6.96941E-11	70.33
XLOC_000063	reverse transcriptase SR3-	566	20	7.12708E-109	82.35	4	P:GO:0090305; F:GO:0003964; F:GO:0004519; P:GO:0006278	P:nucleic acid phosphodiester bond hydrolysis; F:RNA-directed DNA polymerase activity; F:endonuclease activity; P:RNA-dependent DNA biosynthetic process	EC:2.7.7.49	RNA-directed DNA polymerase
XLOC_000064	hypothetical protein	888	10	2.51172E-14	64.8
XLOC_000065	---NA---	172
XLOC_000066	Pleckstrin homology domain-containing family M member 1	4628	20	0.0	56.05	8	F:GO:0000166; F:GO:0003676; F:GO:0005524; F:GO:0008026; F:GO:0004386; P:GO:0035556; C:GO:0005622; F:GO:0016787	F:nucleotide binding; F:nucleic acid binding; F:ATP binding; F:ATP-dependent helicase activity; F:helicase activity; P:intracellular signal transduction; C:intracellular; F:hydrolase activity
XLOC_000067	phosphatase methylesterase 1 (S33 family)	491	5	1.36745E-58	81.6	8	C:GO:0032021; P:GO:0006482; P:GO:0034244; F:GO:0016491; P:GO:0034220; C:GO:0016020; F:GO:0005230; F:GO:0052689	C:NELF complex; P:protein demethylation; P:negative regulation of transcription elongation from RNA polymerase II promoter; F:oxidoreductase activity; P:ion transmembrane transport; C:membrane; F:extracellular ligand-gated ion channel activity; F:carboxylic ester hydrolase activity	EC:3.1.1.1	Carboxylesterase
XLOC_000068	phosphatase methylesterase 1 (S33 family)	1368	6	2.93503E-17	69.83	3	C:GO:0032021; P:GO:0034244; P:GO:0006810	C:NELF complex; P:negative regulation of transcription elongation from RNA polymerase II promoter; P:transport
XLOC_000069	---NA---	852
XLOC_000070	reverse transcriptase	1461	5	8.51534E-8	64.0	4	F:GO:0003964; C:GO:0016020; C:GO:0016021; P:GO:0006278	F:RNA-directed DNA polymerase activity; C:membrane; C:integral component of membrane; P:RNA-dependent DNA biosynthetic process
XLOC_000071	---NA---	2333
XLOC_000072	endonuclease-reverse transcriptase	300	4	6.73619E-18	70.5	4	P:GO:0090305; F:GO:0003964; F:GO:0004519; P:GO:0006278	P:nucleic acid phosphodiester bond hydrolysis; F:RNA-directed DNA polymerase activity; F:endonuclease activity; P:RNA-dependent DNA biosynthetic process	EC:2.7.7.49	RNA-directed DNA polymerase
XLOC_000073	Discoidin domain-containing receptor 2	5522	20	0.0	57.5	4	F:GO:0070492; P:GO:0018108; F:GO:0004714; C:GO:0016021	F:oligosaccharide binding; P:peptidyl-tyrosine phosphorylation; F:transmembrane receptor protein tyrosine kinase activity; C:integral component of membrane	EC:2.7.10; EC:2.7.10.1; EC:2.7.11	Transferring phosphorus-containing groups; Receptor protein-tyrosine kinase; Transferring phosphorus-containing groups
XLOC_000074	sel-1 homolog 1 isoform X2	3501	20	0.0	69.0	7	C:GO:0005789; F:GO:0005515; C:GO:0016021; P:GO:0006641; C:GO:0032991; P:GO:0009306; P:GO:0036503	C:endoplasmic reticulum membrane; F:protein binding; C:integral component of membrane; P:triglyceride metabolic process; C:macromolecular complex; P:protein secretion; P:ERAD pathway
XLOC_000075	hypothetical protein MS3_00021	604	3	4.89276E-72	88.33	2	C:GO:0016020; C:GO:0016021	C:membrane; C:integral component of membrane
XLOC_000076	---NA---	641
XLOC_000077	---NA---	3270
XLOC_000078	arginine--tRNA cytoplasmic	1650	20	0.0	73.35	4	F:GO:0005524; F:GO:0004814; C:GO:0005737; P:GO:0006420	F:ATP binding; F:arginine-tRNA ligase activity; C:cytoplasm; P:arginyl-tRNA aminoacylation	EC:6.1.1.19	Arginine--tRNA ligase
XLOC_000079	UBX domain-containing 6	4543	20	0.0	72.4	4	F:GO:0005524; F:GO:0004814; C:GO:0005737; P:GO:0006420	F:ATP binding; F:arginine-tRNA ligase activity; C:cytoplasm; P:arginyl-tRNA aminoacylation	EC:6.1.1.19	Arginine--tRNA ligase
XLOC_000080	Epidermal growth factor receptor kinase substrate 8 2	3485	20	1.25394E-154	60.6	2	P:GO:0016310; F:GO:0016301	P:phosphorylation; F:kinase activity
XLOC_000081	striatin isoform X3	3456	20	0.0	64.05
XLOC_000082	acyl- :glycerol-3-phosphate acyltransferase	208	20	6.08088E-37	73.55	11	F:GO:0016746; P:GO:0006811; F:GO:0097159; F:GO:1901363; P:GO:0022607; C:GO:0016021; C:GO:0032991; P:GO:0006396; P:GO:0044763; C:GO:0044424; F:GO:0016787	F:transferase activity, transferring acyl groups; P:ion transport; F:organic cyclic compound binding; F:heterocyclic compound binding; P:cellular component assembly; C:integral component of membrane; C:macromolecular complex; P:RNA processing; P:single-organism cellular process; C:intracellular part; F:hydrolase activity
XLOC_000083	14-3-3 epsilon	1927	20	4.72383E-168	85.1	18	F:GO:0019904; F:GO:0042826; P:GO:0060306; P:GO:1901016; F:GO:0023026; F:GO:0004497; F:GO:0044325; P:GO:0021762; F:GO:0044822; P:GO:1902309; C:GO:0070062; F:GO:0031625; C:GO:0005925; F:GO:0046982; C:GO:0016020; F:GO:0050815; P:GO:0055114; F:GO:0015459	F:protein domain specific binding; F:histone deacetylase binding; P:regulation of membrane repolarization; P:regulation of potassium ion transmembrane transporter activity; F:MHC class II protein complex binding; F:monooxygenase activity; F:ion channel binding; P:substantia nigra development; F:poly(A) RNA binding; P:negative regulation of peptidyl-serine dephosphorylation; C:extracellular exosom…
XLOC_000084	potassium channel subfamily K member 18-like isoform X1	4106	20	0.0	68.85	4	C:GO:0005887; P:GO:0071805; P:GO:0030322; F:GO:0022841	C:integral component of plasma membrane; P:potassium ion transmembrane transport; P:stabilization of membrane potential; F:potassium ion leak channel activity
XLOC_000085	gc-rich sequence DNA-binding factor	3105	20	0.0	63.8	4	P:GO:0000122; C:GO:0005634; F:GO:0001078; F:GO:0000978	P:negative regulation of transcription from RNA polymerase II promoter; C:nucleus; F:transcriptional repressor activity, RNA polymerase II core promoter proximal region sequence-specific binding; F:RNA polymerase II core promoter proximal region sequence-specific DNA binding
XLOC_000086	neuropeptide F precursor	396	4	7.41791E-47	83.5	1	P:GO:0007218	P:neuropeptide signaling pathway
XLOC_000087	RNA-binding motif X-linked 2	1008	20	1.01828E-159	79.25	14	P:GO:0007275; P:GO:0044763; C:GO:0005686; P:GO:0044702; P:GO:0000398; F:GO:0000166; P:GO:0006406; P:GO:0003006; F:GO:0000384; F:GO:0003723; P:GO:0050794; C:GO:0071013; C:GO:0070274; C:GO:0071011	P:multicellular organism development; P:single-organism cellular process; C:U2 snRNP; P:single organism reproductive process; P:mRNA splicing, via spliceosome; F:nucleotide binding; P:mRNA export from nucleus; P:developmental process involved in reproduction; F:first spliceosomal transesterification activity; F:RNA binding; P:regulation of cellular process; C:catalytic step 2 spliceosome; C:RES c…
XLOC_000088	hypothetical protein MS3_00059	1384	6	0.0	63.33
XLOC_000089	septum formation Maf	2817	20	7.32436E-101	61.3	1	C:GO:0005737	C:cytoplasm
XLOC_000090	sphingosine-1-phosphate lyase 1 isoform X1	4071	20	0.0	73.0	3	F:GO:0030170; P:GO:0019752; F:GO:0016831	F:pyridoxal phosphate binding; P:carboxylic acid metabolic process; F:carboxy-lyase activity
XLOC_000091	---NA---	549
XLOC_000092	endonuclease-reverse transcriptase	684	20	8.89879E-64	71.8	10	C:GO:0005634; F:GO:0003677; P:GO:0090501; F:GO:0035639; F:GO:0032550; F:GO:0004519; C:GO:0016020; P:GO:0006396; F:GO:0016301; F:GO:0032555	C:nucleus; F:DNA binding; P:RNA phosphodiester bond hydrolysis; F:purine ribonucleoside triphosphate binding; F:purine ribonucleoside binding; F:endonuclease activity; C:membrane; P:RNA processing; F:kinase activity; F:purine ribonucleotide binding
XLOC_000093	---NA---	286
XLOC_000094	phosphatase methylesterase 1 (S33 family)	135	2	9.95483E-8	77.0	2	P:GO:0006482; F:GO:0052689	P:protein demethylation; F:carboxylic ester hydrolase activity	EC:3.1.1.1	Carboxylesterase
XLOC_000095	rab6-interacting 2 elks erc cast,	932	4	3.09469E-16	65.5	2	C:GO:0016020; C:GO:0016021	C:membrane; C:integral component of membrane
XLOC_000096	acyl- :glycerol-3-phosphate acyltransferase	843	20	1.00567E-127	76.75	7	P:GO:0090305; F:GO:0003964; F:GO:0097159; F:GO:1901363; F:GO:0004519; P:GO:0006278; F:GO:0016301	P:nucleic acid phosphodiester bond hydrolysis; F:RNA-directed DNA polymerase activity; F:organic cyclic compound binding; F:heterocyclic compound binding; F:endonuclease activity; P:RNA-dependent DNA biosynthetic process; F:kinase activity	EC:2.7.7.49	RNA-directed DNA polymerase
XLOC_000097	---NA---	612
XLOC_000098	pro neuregulin 2 membrane bound	1374	6	7.487E-39	68.67	2	C:GO:0016020; C:GO:0016021	C:membrane; C:integral component of membrane
XLOC_000099	phosphatase methylesterase 1 (S33 family)	2454	5	2.11305E-11	69.6	10	C:GO:0005634; P:GO:0034244; P:GO:0045892; C:GO:0032021; P:GO:0006482; P:GO:0034220; C:GO:0016020; F:GO:0005230; P:GO:0006810; F:GO:0052689	C:nucleus; P:negative regulation of transcription elongation from RNA polymerase II promoter; P:negative regulation of transcription, DNA-templated; C:NELF complex; P:protein demethylation; P:ion transmembrane transport; C:membrane; F:extracellular ligand-gated ion channel activity; P:transport; F:carboxylic ester hydrolase activity
XLOC_000100	Schwann cell myelin	3464	20	5.28669E-132	64.15	1	C:GO:0016021	C:integral component of membrane
XLOC_000101	Anaphase-promoting complex subunit 2	3527	20	0.0	61.15	5	F:GO:0061630; F:GO:0031625; C:GO:0005680; P:GO:0042787; F:GO:0016787	F:ubiquitin protein ligase activity; F:ubiquitin protein ligase binding; C:anaphase-promoting complex; P:protein ubiquitination involved in ubiquitin-dependent protein catabolic process; F:hydrolase activity
XLOC_000102	KIAA0556 homolog isoform X2	4496	20	0.0	52.55	1	C:GO:0043229	C:intracellular organelle
XLOC_000103	---NA---	423
XLOC_000104	phosphatase methylesterase 1 (S33 family)	108	2	2.26989E-8	85.0	5	P:GO:0006482; P:GO:0034220; C:GO:0016020; F:GO:0005230; F:GO:0052689	P:protein demethylation; P:ion transmembrane transport; C:membrane; F:extracellular ligand-gated ion channel activity; F:carboxylic ester hydrolase activity	EC:3.1.1.1	Carboxylesterase
XLOC_000105	unnamed protein product	344	4	4.83951E-7	63.5
XLOC_000106	ADP-ribosylation factor GTPase-activating 1 (ADP-ribosylation factor 1 GTPase-activating ) (ARF1 GAP) (ARF1-directed GTPase-activating ) (GAP )	9720	20	0.0	70.05	2	F:GO:0005096; P:GO:0043547	F:GTPase activator activity; P:positive regulation of GTPase activity
XLOC_000107	---NA---	374
XLOC_000108	Serine threonine- kinase mitochondrial	2926	20	0.0	59.6	3	F:GO:0005524; F:GO:0004672; P:GO:0006468	F:ATP binding; F:protein kinase activity; P:protein phosphorylation
XLOC_000109	COG4 transport ,	2528	4	1.707E-8	69.25	9	F:GO:0003964; F:GO:0016715; F:GO:0005507; F:GO:0016491; F:GO:0003824; P:GO:0006278; P:GO:0055114; F:GO:0004497; F:GO:0004500	F:RNA-directed DNA polymerase activity; F:oxidoreductase activity, acting on paired donors, with incorporation or reduction of molecular oxygen, reduced ascorbate as one donor, and incorporation of one atom of oxygen; F:copper ion binding; F:oxidoreductase activity; F:catalytic activity; P:RNA-dependent DNA biosynthetic process; P:oxidation-reduction process; F:monooxygenase activity; F:dopamine …
XLOC_000110	---NA---	1458
XLOC_000111	TPA_exp: reverse transcriptase	2003	4	4.67676E-11	75.75
XLOC_000112	craniofacial development 2-like	596	20	4.58699E-106	79.85	4	P:GO:0090305; F:GO:0003964; F:GO:0004519; P:GO:0006278	P:nucleic acid phosphodiester bond hydrolysis; F:RNA-directed DNA polymerase activity; F:endonuclease activity; P:RNA-dependent DNA biosynthetic process	EC:2.7.7.49	RNA-directed DNA polymerase
XLOC_000113	family A2 unassigned peptidase (A02 family)	3437	20	0.0	97.3	4	F:GO:0003676; F:GO:0004190; P:GO:0006508; P:GO:0015074	F:nucleic acid binding; F:aspartic-type endopeptidase activity; P:proteolysis; P:DNA integration	EC:3.4.23	Acting on peptide bonds (peptidases)
XLOC_000114	transposase domain-containing	374	20	1.90321E-48	80.3
XLOC_000115	Potassium voltage-gated channel subfamily H member 6	7488	20	0.0	71.2	9	C:GO:0005887; F:GO:0005249; P:GO:0042391; P:GO:0071805; F:GO:0046872; F:GO:0016829; F:GO:0019135; P:GO:0055114; P:GO:0008612	C:integral component of plasma membrane; F:voltage-gated potassium channel activity; P:regulation of membrane potential; P:potassium ion transmembrane transport; F:metal ion binding; F:lyase activity; F:deoxyhypusine monooxygenase activity; P:oxidation-reduction process; P:peptidyl-lysine modification to peptidyl-hypusine	EC:1.14.99.29	Deoxyhypusine monooxygenase
XLOC_000116	p30 dbc	3164	20	0.0	83.4	3	P:GO:0051301; F:GO:0005509; P:GO:0006355	P:cell division; F:calcium ion binding; P:regulation of transcription, DNA-templated
XLOC_000117	---NA---	333
XLOC_000118	Mitotic spindle assembly checkpoint MAD2A	953	20	6.7154E-135	79.95	7	P:GO:0007094; C:GO:0005634; F:GO:0042802; C:GO:0005819; C:GO:0043234; C:GO:0044444; C:GO:0000775	P:mitotic spindle assembly checkpoint; C:nucleus; F:identical protein binding; C:spindle; C:protein complex; C:cytoplasmic part; C:chromosome, centromeric region
XLOC_000119	reverse transcriptase	2407	15	2.88745E-63	55.93	4	F:GO:0003964; C:GO:0016020; C:GO:0016021; P:GO:0006278	F:RNA-directed DNA polymerase activity; C:membrane; C:integral component of membrane; P:RNA-dependent DNA biosynthetic process
XLOC_000120	coiled coil domain containing 57	2477	8	0.0	63.13
XLOC_000121	hypothetical protein	1807	7	6.45199E-23	68.43	1	C:GO:0016020	C:membrane
XLOC_000122	cAMP-dependent kinase catalytic subunit	4117	20	0.0	95.3	3	F:GO:0005524; F:GO:0004674; P:GO:0006468	F:ATP binding; F:protein serine/threonine kinase activity; P:protein phosphorylation	EC:2.7.11	Transferring phosphorus-containing groups
XLOC_000123	unnamed protein product	920	4	4.53532E-9	74.5	1	C:GO:0016020	C:membrane
XLOC_000124	reverse transcriptase SR3-	1328	20	1.46641E-20	63.95	2	P:GO:0090304; F:GO:0003824	P:nucleic acid metabolic process; F:catalytic activity
XLOC_000125	hypothetical protein MS3_00072	5015	20	0.0	63.75	1	P:GO:0006275	P:regulation of DNA replication
XLOC_000126	hypothetical protein T265_13122, partial	860	2	1.03545E-14	49.0	2	C:GO:0016020; C:GO:0016021	C:membrane; C:integral component of membrane
XLOC_000127	rab6-interacting 2 elks erc cast,	583	4	1.01199E-19	66.0	2	C:GO:0016020; C:GO:0016021	C:membrane; C:integral component of membrane
XLOC_000128	phosphatase methylesterase 1 (S33 family)	5085	5	4.93973E-7	65.6	6	P:GO:0090305; F:GO:0003964; P:GO:0006482; F:GO:0004519; P:GO:0006278; F:GO:0052689	P:nucleic acid phosphodiester bond hydrolysis; F:RNA-directed DNA polymerase activity; P:protein demethylation; F:endonuclease activity; P:RNA-dependent DNA biosynthetic process; F:carboxylic ester hydrolase activity
XLOC_000129	COG4 transport ,	1211	3	3.11521E-6	75.67	6	P:GO:0006482; P:GO:0034220; C:GO:0016020; F:GO:0005230; P:GO:0006810; F:GO:0052689	P:protein demethylation; P:ion transmembrane transport; C:membrane; F:extracellular ligand-gated ion channel activity; P:transport; F:carboxylic ester hydrolase activity
XLOC_000130	TPA_exp: reverse transcriptase	815	20	1.53984E-145	68.75	4	F:GO:0003676; P:GO:0006259; C:GO:0005622; P:GO:0034645	F:nucleic acid binding; P:DNA metabolic process; C:intracellular; P:cellular macromolecule biosynthetic process
XLOC_000131	dynein heavy	1298	2	1.03735E-10	85.0	5	F:GO:0000166; F:GO:0005524; F:GO:0003777; C:GO:0030286; P:GO:0007018	F:nucleotide binding; F:ATP binding; F:microtubule motor activity; C:dynein complex; P:microtubule-based movement
XLOC_000132	COG4 transport ,	3202	10	0.0	58.4	1	C:GO:0016020	C:membrane
XLOC_000133	aarF domain-containing kinase 5	3222	20	0.0	72.35	3	C:GO:0016021; P:GO:0016310; F:GO:0016301	C:integral component of membrane; P:phosphorylation; F:kinase activity
XLOC_000134	---NA---	1658
XLOC_000135	Eukaryotic translation initiation factor 3 subunit E	2801	20	0.0	83.7	8	C:GO:0005634; F:GO:0003743; P:GO:0001731; C:GO:0016282; C:GO:0016021; C:GO:0033290; P:GO:0006446; C:GO:0005852	C:nucleus; F:translation initiation factor activity; P:formation of translation preinitiation complex; C:eukaryotic 43S preinitiation complex; C:integral component of membrane; C:eukaryotic 48S preinitiation complex; P:regulation of translational initiation; C:eukaryotic translation initiation factor 3 complex
XLOC_000136	rap guanine nucleotide exchange factor 4 isoform X1	2412	20	0.0	55.35	8	P:GO:0030073; P:GO:0007264; F:GO:0005085; F:GO:0030552; P:GO:0017157; C:GO:0005622; P:GO:0019933; P:GO:0043547	P:insulin secretion; P:small GTPase mediated signal transduction; F:guanyl-nucleotide exchange factor activity; F:cAMP binding; P:regulation of exocytosis; C:intracellular; P:cAMP-mediated signaling; P:positive regulation of GTPase activity
XLOC_000137	---NA---	1272
XLOC_000138	tau-tubulin kinase 2	10552	20	0.0	83.95	6	P:GO:0008360; C:GO:0005634; F:GO:0005524; C:GO:0005737; F:GO:0004674; P:GO:0018105	P:regulation of cell shape; C:nucleus; F:ATP binding; C:cytoplasm; F:protein serine/threonine kinase activity; P:peptidyl-serine phosphorylation	EC:2.7.11	Transferring phosphorus-containing groups
XLOC_000139	COG4 transport ,	1118	4	1.61134E-9	70.75	6	P:GO:0006482; P:GO:0034220; C:GO:0016020; F:GO:0005230; P:GO:0006810; F:GO:0052689	P:protein demethylation; P:ion transmembrane transport; C:membrane; F:extracellular ligand-gated ion channel activity; P:transport; F:carboxylic ester hydrolase activity
XLOC_000140	plexin domain-containing 2 isoform X1	3106	7	2.3655E-42	65.43	2	C:GO:0016020; C:GO:0016021	C:membrane; C:integral component of membrane
XLOC_000141	leukocyte receptor cluster member 8 homolog	4804	20	0.0	68.8
XLOC_000142	dolichyl-phosphate beta-glucosyltransferase ((EC ) dolp-glucosyltransferase)	449	20	7.20055E-78	81.15	8	C:GO:0005789; P:GO:0006506; C:GO:0016021; F:GO:0004582; P:GO:0006487; P:GO:0019348; P:GO:0035269; F:GO:0004169	C:endoplasmic reticulum membrane; P:GPI anchor biosynthetic process; C:integral component of membrane; F:dolichyl-phosphate beta-D-mannosyltransferase activity; P:protein N-linked glycosylation; P:dolichol metabolic process; P:protein O-linked mannosylation; F:dolichyl-phosphate-mannose-protein mannosyltransferase activity	EC:2.4.1.109; EC:2.4.1.83	Dolichyl-phosphate-mannose--protein mannosyltransferase; Dolichyl-phosphate beta-D-mannosyltransferase
XLOC_000143	hypothetical protein MS3_01774, partial	532	1	2.7204E-9	63.0
XLOC_000144	hypothetical protein T265_07798	1092	20	3.35325E-133	54.9	1	F:GO:0005488	F:binding
XLOC_000145	---NA---	781
XLOC_000146	synaptotagmin 1 variant	2839	20	0.0	87.8	7	F:GO:0005509; C:GO:0005829; C:GO:0030054; C:GO:0030285; F:GO:0000149; P:GO:0016079; P:GO:0045955	F:calcium ion binding; C:cytosol; C:cell junction; C:integral component of synaptic vesicle membrane; F:SNARE binding; P:synaptic vesicle exocytosis; P:negative regulation of calcium ion-dependent exocytosis
XLOC_000147	sperm nuclear basic PL-I isoform PLIb	1873	3	2.0082E-101	93.67	3	P:GO:0006406; F:GO:0003729; C:GO:0005622	P:mRNA export from nucleus; F:mRNA binding; C:intracellular
XLOC_000148	hypothetical protein MS3_00087	4773	6	0.0	60.83
XLOC_000149	elav (embryonic abnormal vision,drosophila)	1854	8	3.53179E-116	81.5	1	F:GO:0000166	F:nucleotide binding
XLOC_000150	hypothetical protein MS3_00136	2137	5	9.51599E-142	66.0
XLOC_000151	hypothetical protein Smp_093070	2249	1	5.74374E-4	66.0
XLOC_000152	Pleiotropic regulator 1	3038	20	0.0	91.45	13	P:GO:0090502; P:GO:0008033; F:GO:0016905; C:GO:0005662; C:GO:0000974; P:GO:0006468; C:GO:0005655; C:GO:0080008; P:GO:0000398; F:GO:0004526; F:GO:0003723; C:GO:0071013; C:GO:0071011	P:RNA phosphodiester bond hydrolysis, endonucleolytic; P:tRNA processing; F:myosin heavy chain kinase activity; C:DNA replication factor A complex; C:Prp19 complex; P:protein phosphorylation; C:nucleolar ribonuclease P complex; C:Cul4-RING E3 ubiquitin ligase complex; P:mRNA splicing, via spliceosome; F:ribonuclease P activity; F:RNA binding; C:catalytic step 2 spliceosome; C:precatalytic spliceo…	EC:3.1.30; EC:2.7.11; EC:2.7.11.17; EC:3.1.26; EC:2.7.11.7; EC:3.1.26.5	Acting on ester bonds; Transferring phosphorus-containing groups; Calcium/calmodulin-dependent protein kinase; Acting on ester bonds; [Myosin heavy-chain] kinase; Ribonuclease P
XLOC_000153	TPA: transposase	2036	20	1.08425E-156	70.5	1	F:GO:0008270	F:zinc ion binding
XLOC_000154	---NA---	629
XLOC_000155	hypothetical transcript	5709	13	0.0	64.62
XLOC_000156	---NA---	661
XLOC_000157	craniofacial development 2-like	1595	20	0.0	68.95	4	P:GO:0090305; F:GO:0003964; F:GO:0004519; P:GO:0006278	P:nucleic acid phosphodiester bond hydrolysis; F:RNA-directed DNA polymerase activity; F:endonuclease activity; P:RNA-dependent DNA biosynthetic process	EC:2.7.7.49	RNA-directed DNA polymerase
XLOC_000158	Fibroblast growth factor receptor-like 1	4003	20	0.0	62.15	1	C:GO:0016021	C:integral component of membrane
XLOC_000159	---NA---	284
XLOC_000160	Phosphoribosyl pyrophosphate synthase-associated 2	1591	20	1.8765E-145	81.4	5	F:GO:0000287; P:GO:0009165; F:GO:0004749; P:GO:0016310; F:GO:0016301	F:magnesium ion binding; P:nucleotide biosynthetic process; F:ribose phosphate diphosphokinase activity; P:phosphorylation; F:kinase activity	EC:2.7.6.1	Ribose-phosphate diphosphokinase
XLOC_000161	---NA---	3508
XLOC_000162	---NA---	1166
XLOC_000163	Neuropilin and tolloid 2	987	4	7.69066E-18	76.0
XLOC_000164	Geranylgeranyl transferase type-2 subunit beta	7473	20	0.0	79.45	4	C:GO:0005968; P:GO:0007165; P:GO:0018344; F:GO:0004663	C:Rab-protein geranylgeranyltransferase complex; P:signal transduction; P:protein geranylgeranylation; F:Rab geranylgeranyltransferase activity	EC:2.5.1.60	Protein geranylgeranyltransferase type II
XLOC_000165	---NA---	299
XLOC_000166	RNA-directed DNA polymerase from mobile element jockey-like	528	20	1.77938E-97	62.1	7	F:GO:0003964; F:GO:0030170; F:GO:0003723; F:GO:0003824; P:GO:0006278; P:GO:0019752; F:GO:0016831	F:RNA-directed DNA polymerase activity; F:pyridoxal phosphate binding; F:RNA binding; F:catalytic activity; P:RNA-dependent DNA biosynthetic process; P:carboxylic acid metabolic process; F:carboxy-lyase activity
XLOC_000167	---NA---	136
XLOC_000168	---NA---	416
XLOC_000169	hypothetical transcript	3004	8	0.0	58.75
XLOC_000170	kunitz-type protease inhibitor	2287	20	0.0	61.65	4	F:GO:0004867; P:GO:0006508; P:GO:0010951; F:GO:0008233	F:serine-type endopeptidase inhibitor activity; P:proteolysis; P:negative regulation of endopeptidase activity; F:peptidase activity
XLOC_000171	---NA---	520
XLOC_000172	---NA---	776
XLOC_000173	---NA---	580
XLOC_000174	RNA binding motif single stranded interacting	7873	20	0.0	69.25	5	F:GO:0000166; F:GO:0003676; P:GO:0036092; P:GO:0016310; F:GO:0016303	F:nucleotide binding; F:nucleic acid binding; P:phosphatidylinositol-3-phosphate biosynthetic process; P:phosphorylation; F:1-phosphatidylinositol-3-kinase activity	EC:2.7.1.137	Phosphatidylinositol 3-kinase
XLOC_000175	---NA---	630
XLOC_000176	Bile salt export pump	863	20	2.54664E-42	64.0	2	P:GO:0090304; F:GO:0016787	P:nucleic acid metabolic process; F:hydrolase activity
XLOC_000177	Bile salt export pump	2348	20	2.24741E-26	64.2	2	C:GO:0016021; F:GO:0016787	C:integral component of membrane; F:hydrolase activity
XLOC_000178	phosphatase methylesterase 1 (S33 family)	1176	5	3.48746E-17	68.8	2	C:GO:0032021; P:GO:0034244	C:NELF complex; P:negative regulation of transcription elongation from RNA polymerase II promoter
XLOC_000179	rab6-interacting 2 elks erc cast,	4204	5	7.05818E-26	65.2	6	C:GO:0005887; P:GO:0071805; C:GO:0016020; C:GO:0016021; P:GO:0030322; F:GO:0022841	C:integral component of plasma membrane; P:potassium ion transmembrane transport; C:membrane; C:integral component of membrane; P:stabilization of membrane potential; F:potassium ion leak channel activity
XLOC_000180	COG4 transport ,	1469	3	1.36818E-7	83.33	2	P:GO:0006482; F:GO:0052689	P:protein demethylation; F:carboxylic ester hydrolase activity	EC:3.1.1.1	Carboxylesterase
XLOC_000181	---NA---	645
XLOC_000182	short coiled-coil B-like	1762	20	5.93566E-65	86.45	3	F:GO:0003964; F:GO:0003723; P:GO:0006278	F:RNA-directed DNA polymerase activity; F:RNA binding; P:RNA-dependent DNA biosynthetic process	EC:2.7.7.49	RNA-directed DNA polymerase
XLOC_000183	---NA---	1740
XLOC_000184	hypothetical protein Smp_150120	1211	2	3.54853E-43	95.5
XLOC_000185	hypothetical protein MS3_00117	1517	5	2.09212E-165	74.2
XLOC_000186	---NA---	1000
XLOC_000187	hypothetical protein MS3_00137	2877	20	0.0	59.75
XLOC_000188	craniofacial development 2-like	678	20	1.13099E-78	78.15	4	P:GO:0090305; F:GO:0003964; F:GO:0004519; P:GO:0006278	P:nucleic acid phosphodiester bond hydrolysis; F:RNA-directed DNA polymerase activity; F:endonuclease activity; P:RNA-dependent DNA biosynthetic process	EC:2.7.7.49	RNA-directed DNA polymerase
XLOC_000189	Craniofacial development 2	1276	20	1.14699E-156	70.85	4	P:GO:0090305; F:GO:0003964; F:GO:0004519; P:GO:0006278	P:nucleic acid phosphodiester bond hydrolysis; F:RNA-directed DNA polymerase activity; F:endonuclease activity; P:RNA-dependent DNA biosynthetic process	EC:2.7.7.49	RNA-directed DNA polymerase
XLOC_000190	RNA-directed DNA polymerase from mobile element jockey-like	736	20	1.007E-137	66.9	3	F:GO:0003964; F:GO:0003723; P:GO:0006278	F:RNA-directed DNA polymerase activity; F:RNA binding; P:RNA-dependent DNA biosynthetic process
XLOC_000191	G patch domain and KOW motifs-containing	1895	20	0.0	56.2	2	F:GO:0003676; C:GO:0005634	F:nucleic acid binding; C:nucleus
XLOC_000192	Monocarboxylate transporter	2970	20	0.0	58.4	4	P:GO:0055085; P:GO:0015718; C:GO:0016021; F:GO:0008028	P:transmembrane transport; P:monocarboxylic acid transport; C:integral component of membrane; F:monocarboxylic acid transmembrane transporter activity
XLOC_000193	---NA---	695
XLOC_000194	---NA---	1359
XLOC_000195	reverse transcriptase	478	14	5.35964E-24	56.79	4	F:GO:0003964; C:GO:0016020; C:GO:0016021; P:GO:0006278	F:RNA-directed DNA polymerase activity; C:membrane; C:integral component of membrane; P:RNA-dependent DNA biosynthetic process
XLOC_000196	clasp1 cytoplasmic linker associated	1674	20	1.62404E-90	65.3	1	F:GO:0005488	F:binding
XLOC_000197	dynein heavy	1645	2	6.51228E-5	75.5	5	F:GO:0000166; F:GO:0005524; F:GO:0003777; C:GO:0030286; P:GO:0007018	F:nucleotide binding; F:ATP binding; F:microtubule motor activity; C:dynein complex; P:microtubule-based movement
XLOC_000198	Transducin-like enhancer 4	3882	20	0.0	80.65	2	C:GO:0005634; P:GO:0006355	C:nucleus; P:regulation of transcription, DNA-templated
XLOC_000199	transducin-like enhancer	1778	20	0.0	83.6	2	C:GO:0005634; P:GO:0006355	C:nucleus; P:regulation of transcription, DNA-templated
XLOC_000200	F-box only 8	2131	20	0.0	75.65	3	F:GO:0005086; P:GO:0032012; P:GO:0043547	F:ARF guanyl-nucleotide exchange factor activity; P:regulation of ARF protein signal transduction; P:positive regulation of GTPase activity
XLOC_000201	---NA---	1013
XLOC_000202	Succinyl- ligase [ADP GDP-forming] subunit mitochondrial	1722	20	0.0	85.65	10	F:GO:0004776; C:GO:0005759; F:GO:0048037; P:GO:0009142; C:GO:0016021; C:GO:0005829; P:GO:0006099; P:GO:0006105; F:GO:0004775; P:GO:0006104	F:succinate-CoA ligase (GDP-forming) activity; C:mitochondrial matrix; F:cofactor binding; P:nucleoside triphosphate biosynthetic process; C:integral component of membrane; C:cytosol; P:tricarboxylic acid cycle; P:succinate metabolic process; F:succinate-CoA ligase (ADP-forming) activity; P:succinyl-CoA metabolic process	EC:6.2.1.5; EC:6.2.1.4	Succinate--CoA ligase (ADP-forming); Succinate--CoA ligase (GDP-forming)
XLOC_000203	tripartite motif containing 3	3201	20	0.0	62.8
XLOC_000204	---NA---	360
XLOC_000205	TBC1 domain family member 9	4479	20	0.0	55.85	8	P:GO:0031338; P:GO:0090630; F:GO:0005096; C:GO:0016021; C:GO:0012505; P:GO:0006886; F:GO:0017137; C:GO:0005622	P:regulation of vesicle fusion; P:activation of GTPase activity; F:GTPase activator activity; C:integral component of membrane; C:endomembrane system; P:intracellular protein transport; F:Rab GTPase binding; C:intracellular
XLOC_000206	Cyclin-dependent kinase 7	5260	20	0.0	82.0	22	F:GO:0008094; F:GO:0008353; P:GO:0090630; F:GO:0008022; F:GO:0005096; P:GO:0006366; F:GO:0004693; P:GO:0006468; P:GO:0006886; P:GO:0006974; P:GO:0045944; P:GO:0051301; F:GO:0005524; P:GO:0031338; C:GO:0005856; C:GO:0005739; C:GO:0016021; C:GO:0005829; C:GO:0012505; C:GO:0070985; F:GO:0032403; F:GO:0017137	F:DNA-dependent ATPase activity; F:RNA polymerase II carboxy-terminal domain kinase activity; P:activation of GTPase activity; F:protein C-terminus binding; F:GTPase activator activity; P:transcription from RNA polymerase II promoter; F:cyclin-dependent protein serine/threonine kinase activity; P:protein phosphorylation; P:intracellular protein transport; P:cellular response to DNA damage stimulu…	EC:2.7.11; EC:2.7.11.23; EC:3.6.1.3; EC:2.7.11.22; EC:3.6.1.15	Transferring phosphorus-containing groups; [RNA-polymerase]-subunit kinase; Adenosinetriphosphatase; Cyclin-dependent kinase; Nucleoside-triphosphate phosphatase
XLOC_000207	hypothetical protein MS3_00123	1685	6	0.0	77.5
XLOC_000208	phosphatase methylesterase 1 (S33 family)	546	4	1.10891E-13	69.0	10	C:GO:0005634; P:GO:0034244; P:GO:0045892; C:GO:0032021; P:GO:0006482; P:GO:0034220; C:GO:0016020; F:GO:0005230; P:GO:0006810; F:GO:0052689	C:nucleus; P:negative regulation of transcription elongation from RNA polymerase II promoter; P:negative regulation of transcription, DNA-templated; C:NELF complex; P:protein demethylation; P:ion transmembrane transport; C:membrane; F:extracellular ligand-gated ion channel activity; P:transport; F:carboxylic ester hydrolase activity
XLOC_000209	---NA---	815
XLOC_000210	---NA---	317
XLOC_000211	Fe65 homolog isoform X1	1107	20	1.773E-148	61.1	5	C:GO:0005634; C:GO:0005737; P:GO:0006355; F:GO:0008134; F:GO:0001540	C:nucleus; C:cytoplasm; P:regulation of transcription, DNA-templated; F:transcription factor binding; F:beta-amyloid binding
XLOC_000212	hypothetical protein MS3_00129	1430	4	2.90108E-173	68.25
XLOC_000213	TPA: endonuclease-reverse transcriptase	488	20	1.33129E-86	87.35	4	P:GO:0090305; F:GO:0003964; F:GO:0004519; P:GO:0006278	P:nucleic acid phosphodiester bond hydrolysis; F:RNA-directed DNA polymerase activity; F:endonuclease activity; P:RNA-dependent DNA biosynthetic process	EC:2.7.7.49	RNA-directed DNA polymerase
XLOC_000214	Kyphoscoliosis peptidase	5900	20	0.0	76.2
XLOC_000215	unnamed protein product	389	1	8.24849E-5	64.0
XLOC_000216	Atrial natriuretic peptide receptor	2330	20	2.07912E-115	68.5	7	C:GO:0008074; P:GO:0006182; F:GO:0004383; C:GO:0005886; F:GO:0004016; P:GO:0035556; F:GO:0020037	C:guanylate cyclase complex, soluble; P:cGMP biosynthetic process; F:guanylate cyclase activity; C:plasma membrane; F:adenylate cyclase activity; P:intracellular signal transduction; F:heme binding	EC:4.6.1.1; EC:4.6.1.2	Adenylate cyclase; Guanylate cyclase
XLOC_000217	acid phosphatase-related	369	6	1.92867E-21	72.67	4	F:GO:0046872; C:GO:0016020; P:GO:0016311; F:GO:0003993	F:metal ion binding; C:membrane; P:dephosphorylation; F:acid phosphatase activity	EC:3.1.3.41; EC:3.1.3.2	4-nitrophenylphosphatase; Acid phosphatase
XLOC_000218	myst histone	449	2	3.04463E-7	72.0	1	F:GO:0016740	F:transferase activity
XLOC_000219	---NA---	483
XLOC_000220	hypothetical protein MS3_00107	1080	4	3.2867E-82	97.25
XLOC_000221	hypothetical protein Smp_149960	666	2	6.68106E-30	80.5	7	P:GO:0034727; P:GO:0044805; P:GO:0034497; C:GO:0000407; C:GO:0016021; P:GO:0000422; C:GO:0005776	P:piecemeal microautophagy of nucleus; P:late nucleophagy; P:protein localization to pre-autophagosomal structure; C:pre-autophagosomal structure; C:integral component of membrane; P:mitophagy; C:autophagosome
XLOC_000222	insulin-degrading enzyme isoform X5	2428	20	0.0	64.45	7	F:GO:0008270; F:GO:0005515; P:GO:0043171; C:GO:0005739; P:GO:0016485; F:GO:0004222; P:GO:0051603	F:zinc ion binding; F:protein binding; P:peptide catabolic process; C:mitochondrion; P:protein processing; F:metalloendopeptidase activity; P:proteolysis involved in cellular protein catabolic process	EC:3.4.24	Acting on peptide bonds (peptidases)
XLOC_000223	Insulin-degrading enzyme	1968	20	0.0	72.85	6	F:GO:0008270; P:GO:0043171; C:GO:0005739; P:GO:0016485; F:GO:0004222; P:GO:0051603	F:zinc ion binding; P:peptide catabolic process; C:mitochondrion; P:protein processing; F:metalloendopeptidase activity; P:proteolysis involved in cellular protein catabolic process	EC:3.4.24	Acting on peptide bonds (peptidases)
XLOC_000224	rRNA 2 -O-methyltransferase fibrillarin	1579	20	5.35484E-157	91.25	11	C:GO:0031428; C:GO:0032040; F:GO:0008649; P:GO:0000494; F:GO:0003723; P:GO:1990258; F:GO:1990259; P:GO:0008033; C:GO:0015030; C:GO:0016021; P:GO:0031167	C:box C/D snoRNP complex; C:small-subunit processome; F:rRNA methyltransferase activity; P:box C/D snoRNA 3'-end processing; F:RNA binding; P:histone glutamine methylation; F:histone-glutamine methyltransferase activity; P:tRNA processing; C:Cajal body; C:integral component of membrane; P:rRNA methylation
XLOC_000225	inactive tRNA-specific adenosine deaminase 3	4683	20	0.0	64.65	10	F:GO:0003964; F:GO:0008270; F:GO:0003723; F:GO:0008829; C:GO:0016021; P:GO:0006278; P:GO:0009972; F:GO:0009982; P:GO:0000455; F:GO:0004126	F:RNA-directed DNA polymerase activity; F:zinc ion binding; F:RNA binding; F:dCTP deaminase activity; C:integral component of membrane; P:RNA-dependent DNA biosynthetic process; P:cytidine deamination; F:pseudouridine synthase activity; P:enzyme-directed rRNA pseudouridine synthesis; F:cytidine deaminase activity	EC:5.4.99.12; EC:3.5.4.13; EC:2.7.7.49; EC:3.5.4.5	tRNA pseudouridine(38-40) synthase; dCTP deaminase; RNA-directed DNA polymerase; Cytidine deaminase
XLOC_000226	uncharacterized protein Smp_200760	443	4	9.25723E-9	61.75
XLOC_000227	reverse transcriptase	854	20	6.26824E-58	57.7	6	F:GO:0003964; F:GO:0046872; F:GO:0005509; C:GO:0016020; C:GO:0016021; P:GO:0006278	F:RNA-directed DNA polymerase activity; F:metal ion binding; F:calcium ion binding; C:membrane; C:integral component of membrane; P:RNA-dependent DNA biosynthetic process
XLOC_000228	Neuropilin and tolloid 2	576	2	2.38695E-7	67.5	5	F:GO:0000166; F:GO:0016887; F:GO:0005524; F:GO:0003777; P:GO:0007018	F:nucleotide binding; F:ATPase activity; F:ATP binding; F:microtubule motor activity; P:microtubule-based movement
XLOC_000229	Peptidase S1 S6 chymotrypsin Hap active site	3533	20	0.0	62.45	1	C:GO:0016021	C:integral component of membrane
XLOC_000230	acid phosphatase-related	1674	13	1.03644E-26	70.15	1	C:GO:0016021	C:integral component of membrane
XLOC_000231	ubiquitin-specific peptidase 2 (C19 family)	746	20	6.22501E-24	79.5	11	P:GO:0016579; F:GO:0005524; P:GO:0090305; F:GO:0003964; F:GO:0042626; P:GO:0055085; F:GO:0004519; C:GO:0016021; P:GO:0006278; F:GO:0036459; P:GO:0006511	P:protein deubiquitination; F:ATP binding; P:nucleic acid phosphodiester bond hydrolysis; F:RNA-directed DNA polymerase activity; F:ATPase activity, coupled to transmembrane movement of substances; P:transmembrane transport; F:endonuclease activity; C:integral component of membrane; P:RNA-dependent DNA biosynthetic process; F:thiol-dependent ubiquitinyl hydrolase activity; P:ubiquitin-dependent p…	EC:3.6.1.3; EC:2.7.7.49; EC:3.6.1.15; EC:3.4.19.12	Adenosinetriphosphatase; RNA-directed DNA polymerase; Nucleoside-triphosphate phosphatase; Ubiquitinyl hydrolase 1
XLOC_000232	phosphatase methylesterase 1 (S33 family)	1563	3	2.30297E-7	65.33	2	P:GO:0006482; F:GO:0052689	P:protein demethylation; F:carboxylic ester hydrolase activity
XLOC_000233	hypothetical protein MS3_11375	439	9	6.78352E-27	62.67
XLOC_000234	ATP-binding cassette	337	20	6.3356E-47	77.15	6	F:GO:0000166; P:GO:0090305; F:GO:0003964; F:GO:0004519; C:GO:0016020; P:GO:0006278	F:nucleotide binding; P:nucleic acid phosphodiester bond hydrolysis; F:RNA-directed DNA polymerase activity; F:endonuclease activity; C:membrane; P:RNA-dependent DNA biosynthetic process	EC:2.7.7.49	RNA-directed DNA polymerase
XLOC_000235	ral GTPase-activating subunit alpha-1-like isoform X4	7899	20	0.0	50.65	4	C:GO:0005737; P:GO:0051056; F:GO:0005096; P:GO:0043547	C:cytoplasm; P:regulation of small GTPase mediated signal transduction; F:GTPase activator activity; P:positive regulation of GTPase activity
XLOC_000236	cilia- and flagella-associated 61-like	4453	20	0.0	60.0	2	F:GO:0016491; P:GO:0055114	F:oxidoreductase activity; P:oxidation-reduction process
XLOC_000237	DNA polymerase kappa	7028	20	0.0	69.3	5	P:GO:0006281; C:GO:0005968; P:GO:0018344; F:GO:0004663; F:GO:0003684	P:DNA repair; C:Rab-protein geranylgeranyltransferase complex; P:protein geranylgeranylation; F:Rab geranylgeranyltransferase activity; F:damaged DNA binding	EC:2.5.1.60	Protein geranylgeranyltransferase type II
XLOC_000238	Exocyst complex component 6B	3922	20	0.0	61.0	2	P:GO:0006904; C:GO:0000145	P:vesicle docking involved in exocytosis; C:exocyst
XLOC_000239	endonuclease-reverse transcriptase	523	20	4.70856E-87	75.0	12	F:GO:0005525; F:GO:0003964; P:GO:0090501; C:GO:0043231; F:GO:0003924; F:GO:0004519; C:GO:0016020; P:GO:0006278; F:GO:0004672; C:GO:0044446; P:GO:0044710; P:GO:0000398	F:GTP binding; F:RNA-directed DNA polymerase activity; P:RNA phosphodiester bond hydrolysis; C:intracellular membrane-bounded organelle; F:GTPase activity; F:endonuclease activity; C:membrane; P:RNA-dependent DNA biosynthetic process; F:protein kinase activity; C:intracellular organelle part; P:single-organism metabolic process; P:mRNA splicing, via spliceosome	EC:2.7.7.49; EC:3.6.1.15	RNA-directed DNA polymerase; Nucleoside-triphosphate phosphatase
XLOC_000240	hypothetical protein MS3_10699, partial	449	12	5.27474E-21	76.33
XLOC_000241	rab6-interacting 2 elks erc cast,	372	5	6.91518E-28	69.0	2	C:GO:0016020; C:GO:0016021	C:membrane; C:integral component of membrane
XLOC_000242	WD repeat-containing 92	2257	20	0.0	83.5	1	F:GO:0043130	F:ubiquitin binding
XLOC_000243	DNA-directed RNA polymerase III subunit RPC3	2050	20	2.0939E-177	61.0	3	F:GO:0001056; P:GO:0006383; C:GO:0005666	F:RNA polymerase III activity; P:transcription from RNA polymerase III promoter; C:DNA-directed RNA polymerase III complex	EC:2.7.7.6	DNA-directed RNA polymerase
XLOC_000244	---NA---	3144
XLOC_000245	SJCHGC03163 protein	598	1	1.18814E-7	51.0	2	C:GO:0016020; C:GO:0016021	C:membrane; C:integral component of membrane
XLOC_000246	hypothetical protein Smp_106410	1215	1	7.03963E-6	85.0
XLOC_000247	endonuclease-reverse transcriptase	2073	20	1.06638E-55	64.8	10	F:GO:0003676; P:GO:0044271; C:GO:0016020; P:GO:0044267; P:GO:0051716; F:GO:0004672; P:GO:0016310; P:GO:0006259; P:GO:0044699; P:GO:0034645	F:nucleic acid binding; P:cellular nitrogen compound biosynthetic process; C:membrane; P:cellular protein metabolic process; P:cellular response to stimulus; F:protein kinase activity; P:phosphorylation; P:DNA metabolic process; P:single-organism process; P:cellular macromolecule biosynthetic process
XLOC_000248	---NA---	523
XLOC_000249	---NA---	450
XLOC_000250	high affinity cGMP-specific 3 ,5 -cyclic phosphodiesterase 9A-like	4867	20	0.0	72.25	3	F:GO:0046872; P:GO:0007165; F:GO:0004114	F:metal ion binding; P:signal transduction; F:3',5'-cyclic-nucleotide phosphodiesterase activity	EC:3.1.4.17	3',5'-cyclic-nucleotide phosphodiesterase
XLOC_000251	reverse transcriptase	1457	20	7.76312E-65	57.05	6	F:GO:0003964; F:GO:0046872; F:GO:0005509; C:GO:0016020; C:GO:0016021; P:GO:0006278	F:RNA-directed DNA polymerase activity; F:metal ion binding; F:calcium ion binding; C:membrane; C:integral component of membrane; P:RNA-dependent DNA biosynthetic process
XLOC_000252	TPA: reverse transcriptase	1158	3	5.98975E-15	61.0	2	F:GO:0003964; P:GO:0006278	F:RNA-directed DNA polymerase activity; P:RNA-dependent DNA biosynthetic process
XLOC_000253	Bile salt export pump	536	20	1.14178E-97	76.65	8	F:GO:0005524; P:GO:0090305; F:GO:0003964; F:GO:0042626; P:GO:0055085; F:GO:0004519; C:GO:0016021; P:GO:0006278	F:ATP binding; P:nucleic acid phosphodiester bond hydrolysis; F:RNA-directed DNA polymerase activity; F:ATPase activity, coupled to transmembrane movement of substances; P:transmembrane transport; F:endonuclease activity; C:integral component of membrane; P:RNA-dependent DNA biosynthetic process	EC:3.6.1.3; EC:2.7.7.49; EC:3.6.1.15	Adenosinetriphosphatase; RNA-directed DNA polymerase; Nucleoside-triphosphate phosphatase
XLOC_000254	Retinal guanylyl cyclase 2	817	20	2.09765E-114	88.05	11	C:GO:0008074; F:GO:0003676; F:GO:0005524; P:GO:0006182; C:GO:0016021; F:GO:0004383; F:GO:0004672; P:GO:0006468; C:GO:0005886; F:GO:0004016; P:GO:0035556	C:guanylate cyclase complex, soluble; F:nucleic acid binding; F:ATP binding; P:cGMP biosynthetic process; C:integral component of membrane; F:guanylate cyclase activity; F:protein kinase activity; P:protein phosphorylation; C:plasma membrane; F:adenylate cyclase activity; P:intracellular signal transduction	EC:4.6.1.1; EC:4.6.1.2	Adenylate cyclase; Guanylate cyclase
XLOC_000255	reverse transcriptase	806	20	5.07729E-123	58.7	2	F:GO:0003964; P:GO:0006278	F:RNA-directed DNA polymerase activity; P:RNA-dependent DNA biosynthetic process
XLOC_000256	Synaptopodin 2	5022	20	0.0	71.45	3	F:GO:0008270; C:GO:0016021; F:GO:0016874	F:zinc ion binding; C:integral component of membrane; F:ligase activity
XLOC_000257	hypothetical protein Smp_153330	783	1	1.58346E-4	66.0
XLOC_000258	endonuclease-reverse transcriptase	1619	20	2.587E-29	66.75	4	P:GO:0090305; F:GO:0003964; F:GO:0004519; P:GO:0006278	P:nucleic acid phosphodiester bond hydrolysis; F:RNA-directed DNA polymerase activity; F:endonuclease activity; P:RNA-dependent DNA biosynthetic process
XLOC_000259	LINE-1 retrotransposable element ORF2	459	20	6.62709E-71	73.0	4	P:GO:0090305; F:GO:0003964; F:GO:0004519; P:GO:0006278	P:nucleic acid phosphodiester bond hydrolysis; F:RNA-directed DNA polymerase activity; F:endonuclease activity; P:RNA-dependent DNA biosynthetic process	EC:2.7.7.49	RNA-directed DNA polymerase
XLOC_000260	prenylcysteine oxidase	9680	20	0.0	64.7	5	P:GO:0030327; P:GO:0030328; F:GO:0001735; P:GO:0055114; C:GO:0005774	P:prenylated protein catabolic process; P:prenylcysteine catabolic process; F:prenylcysteine oxidase activity; P:oxidation-reduction process; C:vacuolar membrane	EC:1.8.3.5	Prenylcysteine oxidase
XLOC_000261	rab6-interacting 2 elks erc cast,	2540	3	1.29795E-16	62.0	2	C:GO:0016020; C:GO:0016021	C:membrane; C:integral component of membrane
XLOC_000262	---NA---	1293
XLOC_000263	phosphatase methylesterase 1 (S33 family)	712	6	1.09613E-10	76.83	1	P:GO:0006810	P:transport
XLOC_000264	reverse transcriptase	735	19	6.99331E-19	56.53	28	P:GO:0006281; P:GO:0022904; F:GO:0043565; P:GO:0043401; P:GO:0000398; F:GO:0005525; F:GO:0000166; F:GO:0003700; F:GO:0003964; F:GO:0003723; F:GO:0003924; F:GO:0004519; C:GO:0046540; F:GO:0016651; F:GO:0008080; P:GO:0090305; F:GO:0008270; P:GO:0006351; P:GO:0006355; P:GO:0006278; F:GO:0003684; C:GO:0005743; P:GO:0000244; F:GO:0003677; C:GO:0005634; F:GO:0046872; C:GO:0016020; C:GO:0016021	P:DNA repair; P:respiratory electron transport chain; F:sequence-specific DNA binding; P:steroid hormone mediated signaling pathway; P:mRNA splicing, via spliceosome; F:GTP binding; F:nucleotide binding; F:transcription factor activity, sequence-specific DNA binding; F:RNA-directed DNA polymerase activity; F:RNA binding; F:GTPase activity; F:endonuclease activity; C:U4/U6 x U5 tri-snRNP complex; …
XLOC_000265	rab6-interacting 2 elks erc cast,	1035	3	3.18674E-15	62.67	2	C:GO:0016020; C:GO:0016021	C:membrane; C:integral component of membrane
XLOC_000266	Protocadherin gamma-A1	7106	20	0.0	63.95	4	F:GO:0005509; C:GO:0016021; P:GO:0007156; C:GO:0005886	F:calcium ion binding; C:integral component of membrane; P:homophilic cell adhesion via plasma membrane adhesion molecules; C:plasma membrane
XLOC_000267	---NA---	949
XLOC_000268	phosphatase methylesterase 1 (S33 family)	2058	3	3.18057E-8	74.0	1	P:GO:0006810	P:transport
XLOC_000269	---NA---	2342
XLOC_000270	Bile salt export pump	2715	20	3.60274E-21	74.55	11	P:GO:0016579; F:GO:0005524; P:GO:0090305; F:GO:0003964; F:GO:0042626; P:GO:0055085; F:GO:0004519; C:GO:0016021; P:GO:0006278; F:GO:0036459; P:GO:0006511	P:protein deubiquitination; F:ATP binding; P:nucleic acid phosphodiester bond hydrolysis; F:RNA-directed DNA polymerase activity; F:ATPase activity, coupled to transmembrane movement of substances; P:transmembrane transport; F:endonuclease activity; C:integral component of membrane; P:RNA-dependent DNA biosynthetic process; F:thiol-dependent ubiquitinyl hydrolase activity; P:ubiquitin-dependent p…	EC:3.6.1.3; EC:2.7.7.49; EC:3.6.1.15; EC:3.4.19.12	Adenosinetriphosphatase; RNA-directed DNA polymerase; Nucleoside-triphosphate phosphatase; Ubiquitinyl hydrolase 1
XLOC_000271	---NA---	1224
XLOC_000272	---NA---	416
XLOC_000273	clasp1 cytoplasmic linker associated	2404	20	8.81791E-25	56.9	3	F:GO:0003676; F:GO:0008270; P:GO:0015074	F:nucleic acid binding; F:zinc ion binding; P:DNA integration
XLOC_000274	NADH dehydrogenase [ubiquinone] complex assembly factor 7-like	1444	20	0.0	62.4
XLOC_000275	Retrovirus-related Pol poly from type-2 retrotransposable element R2DM	266	20	1.36019E-40	81.05	4	P:GO:0090305; F:GO:0003964; F:GO:0004519; P:GO:0006278	P:nucleic acid phosphodiester bond hydrolysis; F:RNA-directed DNA polymerase activity; F:endonuclease activity; P:RNA-dependent DNA biosynthetic process	EC:2.7.7.49	RNA-directed DNA polymerase
XLOC_000276	RNA-directed DNA polymerase from mobile element jockey-like	580	20	7.43152E-13	46.45	8	F:GO:0003964; F:GO:0016706; C:GO:0016020; C:GO:0016021; P:GO:0006278; P:GO:0055114; F:GO:0008168; P:GO:0032259	F:RNA-directed DNA polymerase activity; F:oxidoreductase activity, acting on paired donors, with incorporation or reduction of molecular oxygen, 2-oxoglutarate as one donor, and incorporation of one atom each of oxygen into both donors; C:membrane; C:integral component of membrane; P:RNA-dependent DNA biosynthetic process; P:oxidation-reduction process; F:methyltransferase activity; P:methylation
XLOC_000277	Nesprin-1	1239	2	3.93263E-73	95.0	3	F:GO:0051015; P:GO:0090286; C:GO:0034993	F:actin filament binding; P:cytoskeletal anchoring at nuclear membrane; C:LINC complex
XLOC_000278	nesprin-1 isoform X2	2607	20	0.0	61.7	3	F:GO:0051015; P:GO:0090286; C:GO:0034993	F:actin filament binding; P:cytoskeletal anchoring at nuclear membrane; C:LINC complex
XLOC_000279	endonuclease-reverse transcriptase	355	20	1.31873E-57	75.5	11	F:GO:0000166; C:GO:0005634; F:GO:0003677; F:GO:0003964; P:GO:0090501; F:GO:0046872; P:GO:0007165; F:GO:0004519; P:GO:0006278; P:GO:0006355; P:GO:0000398	F:nucleotide binding; C:nucleus; F:DNA binding; F:RNA-directed DNA polymerase activity; P:RNA phosphodiester bond hydrolysis; F:metal ion binding; P:signal transduction; F:endonuclease activity; P:RNA-dependent DNA biosynthetic process; P:regulation of transcription, DNA-templated; P:mRNA splicing, via spliceosome	EC:2.7.7.49	RNA-directed DNA polymerase
XLOC_000280	nesprin 1	3462	9	0.0	64.67	3	F:GO:0051015; P:GO:0090286; C:GO:0034993	F:actin filament binding; P:cytoskeletal anchoring at nuclear membrane; C:LINC complex
XLOC_000281	nesprin 1	930	8	0.0	55.88	3	F:GO:0051015; P:GO:0090286; C:GO:0034993	F:actin filament binding; P:cytoskeletal anchoring at nuclear membrane; C:LINC complex
XLOC_000282	Craniofacial development 2	1100	20	1.31654E-125	62.05	4	P:GO:0090305; F:GO:0003964; F:GO:0004519; P:GO:0006278	P:nucleic acid phosphodiester bond hydrolysis; F:RNA-directed DNA polymerase activity; F:endonuclease activity; P:RNA-dependent DNA biosynthetic process
XLOC_000283	Nesprin-1	1117	2	0.0	94.5	3	F:GO:0051015; P:GO:0090286; C:GO:0034993	F:actin filament binding; P:cytoskeletal anchoring at nuclear membrane; C:LINC complex
XLOC_000284	Nesprin-1	8596	10	0.0	62.5	3	F:GO:0051015; P:GO:0090286; C:GO:0034993	F:actin filament binding; P:cytoskeletal anchoring at nuclear membrane; C:LINC complex
XLOC_000285	TPA: transposase	789	1	9.26342E-20	76.0
XLOC_000286	normocyte-binding 1	6946	4	0.0	79.5	1	C:GO:0016021	C:integral component of membrane
XLOC_000287	uncharacterized protein Smp_201680	657	15	1.60305E-28	50.53	2	F:GO:0003676; F:GO:0008270	F:nucleic acid binding; F:zinc ion binding
XLOC_000288	eukaryotic translation initiation factor 5A	1719	20	9.55739E-109	84.15	14	P:GO:0045905; C:GO:0005783; P:GO:0006452; C:GO:0005840; P:GO:0006413; C:GO:0044446; P:GO:0045901; C:GO:0005634; F:GO:0003743; F:GO:0003746; F:GO:0043022; C:GO:0016020; P:GO:0033036; P:GO:0071702	P:positive regulation of translational termination; C:endoplasmic reticulum; P:translational frameshifting; C:ribosome; P:translational initiation; C:intracellular organelle part; P:positive regulation of translational elongation; C:nucleus; F:translation initiation factor activity; F:translation elongation factor activity; F:ribosome binding; C:membrane; P:macromolecule localization; P:organic s…
XLOC_000289	transcript antisense to ribosomal RNA	272	14	1.4552E-14	63.14
XLOC_000290	---NA---	671
XLOC_000291	---NA---	955
XLOC_000292	syntaxin-5 isoform X2	2862	20	0.0	66.25	9	P:GO:0006888; P:GO:0006906; P:GO:0048278; C:GO:0016021; F:GO:0005484; C:GO:0031201; C:GO:0000139; F:GO:0000149; P:GO:0006886	P:ER to Golgi vesicle-mediated transport; P:vesicle fusion; P:vesicle docking; C:integral component of membrane; F:SNAP receptor activity; C:SNARE complex; C:Golgi membrane; F:SNARE binding; P:intracellular protein transport
XLOC_000293	acyl- :glycerol-3-phosphate acyltransferase	656	20	1.2655E-86	74.2	5	P:GO:0090304; F:GO:0016746; C:GO:0016021; F:GO:0005488; C:GO:0044424	P:nucleic acid metabolic process; F:transferase activity, transferring acyl groups; C:integral component of membrane; F:binding; C:intracellular part
XLOC_000294	gag-pol poly	487	20	5.74844E-46	80.55	7	F:GO:0000166; F:GO:0003676; F:GO:0004190; P:GO:0006508; P:GO:0015074; P:GO:0016310; F:GO:0016301	F:nucleotide binding; F:nucleic acid binding; F:aspartic-type endopeptidase activity; P:proteolysis; P:DNA integration; P:phosphorylation; F:kinase activity	EC:3.4.23	Acting on peptide bonds (peptidases)
XLOC_000295	RING finger unkempt	2689	20	0.0	65.25	3	P:GO:0006417; F:GO:0003729; C:GO:0005730	P:regulation of translation; F:mRNA binding; C:nucleolus
XLOC_000296	laminin gamma-1 chain	328	7	1.60828E-6	72.57	7	P:GO:0090305; F:GO:0003964; C:GO:0005604; P:GO:0048731; F:GO:0004519; P:GO:0006278; P:GO:0070831	P:nucleic acid phosphodiester bond hydrolysis; F:RNA-directed DNA polymerase activity; C:basement membrane; P:system development; F:endonuclease activity; P:RNA-dependent DNA biosynthetic process; P:basement membrane assembly
XLOC_000297	hypothetical protein MS3_00182	940	4	3.9426E-33	84.75	1	C:GO:0016020	C:membrane
XLOC_000298	Signal recognition particle 54 kDa	2093	20	0.0	83.4	14	F:GO:0008144; F:GO:0008312; C:GO:0005730; C:GO:0005786; F:GO:0044822; F:GO:0005525; F:GO:0004842; F:GO:0030942; P:GO:0006614; F:GO:0003924; F:GO:0043021; F:GO:0019003; F:GO:0016874; P:GO:0016567	F:drug binding; F:7S RNA binding; C:nucleolus; C:signal recognition particle, endoplasmic reticulum targeting; F:poly(A) RNA binding; F:GTP binding; F:ubiquitin-protein transferase activity; F:endoplasmic reticulum signal peptide binding; P:SRP-dependent cotranslational protein targeting to membrane; F:GTPase activity; F:ribonucleoprotein complex binding; F:GDP binding; F:ligase activity; P:prote…	EC:3.6.1.15	Nucleoside-triphosphate phosphatase
XLOC_000299	Immunoglobulin-binding 1	2767	20	0.0	68.55	4	C:GO:0005829; P:GO:0034047; P:GO:0009966; F:GO:0051721	C:cytosol; P:regulation of protein phosphatase type 2A activity; P:regulation of signal transduction; F:protein phosphatase 2A binding
XLOC_000300	---NA---	435
XLOC_000301	craniofacial development 2-like	971	20	1.92333E-142	87.3	4	P:GO:0090305; F:GO:0003964; F:GO:0004519; P:GO:0006278	P:nucleic acid phosphodiester bond hydrolysis; F:RNA-directed DNA polymerase activity; F:endonuclease activity; P:RNA-dependent DNA biosynthetic process	EC:2.7.7.49	RNA-directed DNA polymerase
XLOC_000302	---NA---	898
XLOC_000303	---NA---	990
XLOC_000304	GTP binding RAD	2869	20	0.0	65.65	4	F:GO:0005525; P:GO:0007264; C:GO:0016020; C:GO:0005622	F:GTP binding; P:small GTPase mediated signal transduction; C:membrane; C:intracellular
XLOC_000305	COG4 transport ,	1151	4	2.55165E-9	76.25	1	C:GO:0016021	C:integral component of membrane
XLOC_000306	TPA: reverse transcriptase	4801	20	1.07916E-38	62.4	3	P:GO:0090305; P:GO:0016070; F:GO:0003824	P:nucleic acid phosphodiester bond hydrolysis; P:RNA metabolic process; F:catalytic activity
XLOC_000307	AT-rich interactive domain-containing 2	6430	20	0.0	60.15	2	F:GO:0003677; F:GO:0046872	F:DNA binding; F:metal ion binding
XLOC_000308	---NA---	295
XLOC_000309	maguk P55 subfamily member 2,	526	2	1.33037E-20	87.0	2	F:GO:0004190; P:GO:0006508	F:aspartic-type endopeptidase activity; P:proteolysis	EC:3.4.23	Acting on peptide bonds (peptidases)
XLOC_000310	Pro-neuregulin- membrane-bound isoform	3104	20	0.0	56.35	3	C:GO:0016021; P:GO:0048513; P:GO:0009987	C:integral component of membrane; P:animal organ development; P:cellular process
XLOC_000311	rab6-interacting 2 elks erc cast,	743	4	1.76884E-31	72.25	2	C:GO:0016020; C:GO:0016021	C:membrane; C:integral component of membrane
XLOC_000312	dynein heavy	314	2	9.94863E-10	79.0	5	F:GO:0000166; F:GO:0005524; F:GO:0003777; C:GO:0030286; P:GO:0007018	F:nucleotide binding; F:ATP binding; F:microtubule motor activity; C:dynein complex; P:microtubule-based movement
XLOC_000313	Sorcin	1097	20	1.38633E-123	77.5	1	F:GO:0005509	F:calcium ion binding
XLOC_000314	diacylglycerol kinase zeta isoform X6	9157	20	0.0	64.45	4	F:GO:0005524; F:GO:0004143; P:GO:0016310; P:GO:0007205	F:ATP binding; F:diacylglycerol kinase activity; P:phosphorylation; P:protein kinase C-activating G-protein coupled receptor signaling pathway	EC:2.7.1.107	Diacylglycerol kinase (ATP)
XLOC_000315	---NA---	441
XLOC_000316	endonuclease-reverse transcriptase	902	20	1.79916E-18	68.15	2	P:GO:0090304; F:GO:0003824	P:nucleic acid metabolic process; F:catalytic activity
XLOC_000317	---NA---	718
XLOC_000318	Bile salt export pump	1123	7	1.85531E-10	68.0	13	F:GO:0016887; P:GO:0090305; F:GO:0042626; P:GO:0055085; P:GO:0006278; P:GO:0006810; F:GO:0000166; F:GO:0005524; F:GO:0003964; F:GO:0004519; C:GO:0016020; C:GO:0016021; F:GO:0016853	F:ATPase activity; P:nucleic acid phosphodiester bond hydrolysis; F:ATPase activity, coupled to transmembrane movement of substances; P:transmembrane transport; P:RNA-dependent DNA biosynthetic process; P:transport; F:nucleotide binding; F:ATP binding; F:RNA-directed DNA polymerase activity; F:endonuclease activity; C:membrane; C:integral component of membrane; F:isomerase activity
XLOC_000319	---NA---	603
XLOC_000320	hypothetical protein MS3_03268, partial	891	1	1.53956E-6	61.0
XLOC_000321	---NA---	1261
XLOC_000322	Excitatory amino acid transporter	6930	20	0.0	80.9	6	P:GO:0006835; P:GO:0055085; F:GO:0017153; P:GO:0006508; C:GO:0016021; F:GO:0004252	P:dicarboxylic acid transport; P:transmembrane transport; F:sodium:dicarboxylate symporter activity; P:proteolysis; C:integral component of membrane; F:serine-type endopeptidase activity	EC:3.4.21	Acting on peptide bonds (peptidases)
XLOC_000323	TPA: endonuclease-reverse transcriptase	3775	20	8.53378E-64	72.5	4	P:GO:0090305; F:GO:0003964; F:GO:0004519; P:GO:0006278	P:nucleic acid phosphodiester bond hydrolysis; F:RNA-directed DNA polymerase activity; F:endonuclease activity; P:RNA-dependent DNA biosynthetic process
XLOC_000324	ATP-dependent helicase SGS1	526	9	3.57997E-6	66.67
XLOC_000325	laminin gamma-1 chain	772	20	1.0062E-58	56.3	2	P:GO:0044699; P:GO:0009987	P:single-organism process; P:cellular process
XLOC_000326	F-box WD repeat-containing 10	4317	20	0.0	64.4	4	P:GO:0090305; F:GO:0003964; F:GO:0004519; P:GO:0006278	P:nucleic acid phosphodiester bond hydrolysis; F:RNA-directed DNA polymerase activity; F:endonuclease activity; P:RNA-dependent DNA biosynthetic process	EC:2.7.7.49	RNA-directed DNA polymerase
XLOC_000327	reverse transcriptase SR3-	1691	20	2.32634E-19	59.55	4	P:GO:0090305; F:GO:0003964; F:GO:0004519; P:GO:0006278	P:nucleic acid phosphodiester bond hydrolysis; F:RNA-directed DNA polymerase activity; F:endonuclease activity; P:RNA-dependent DNA biosynthetic process
XLOC_000328	phosphatase methylesterase 1 (S33 family)	3414	10	3.17443E-20	65.9	4	P:GO:0006482; C:GO:0016020; C:GO:0016021; F:GO:0052689	P:protein demethylation; C:membrane; C:integral component of membrane; F:carboxylic ester hydrolase activity
XLOC_000329	reverse transcriptase	1267	20	2.80265E-134	56.35	2	F:GO:0003964; P:GO:0006278	F:RNA-directed DNA polymerase activity; P:RNA-dependent DNA biosynthetic process
XLOC_000330	Guanine nucleotide-binding G(o) subunit alpha	4162	20	0.0	95.1	5	F:GO:0005525; F:GO:0003924; P:GO:0007188; F:GO:0031683; F:GO:0004871	F:GTP binding; F:GTPase activity; P:adenylate cyclase-modulating G-protein coupled receptor signaling pathway; F:G-protein beta/gamma-subunit complex binding; F:signal transducer activity	EC:3.6.1.15	Nucleoside-triphosphate phosphatase
XLOC_000331	TPA: endonuclease-reverse transcriptase	1543	20	8.01742E-104	63.9	3	F:GO:0003964; F:GO:0003723; P:GO:0006278	F:RNA-directed DNA polymerase activity; F:RNA binding; P:RNA-dependent DNA biosynthetic process	EC:2.7.7.49	RNA-directed DNA polymerase
XLOC_000332	Craniofacial development 2	387	20	1.12896E-61	72.35	4	P:GO:0090305; F:GO:0003964; F:GO:0004519; P:GO:0006278	P:nucleic acid phosphodiester bond hydrolysis; F:RNA-directed DNA polymerase activity; F:endonuclease activity; P:RNA-dependent DNA biosynthetic process	EC:2.7.7.49	RNA-directed DNA polymerase
XLOC_000333	NDRG4 (S33 family)	3144	20	0.0	72.15	5	P:GO:0090305; F:GO:0003964; F:GO:0004519; C:GO:0016021; P:GO:0006278	P:nucleic acid phosphodiester bond hydrolysis; F:RNA-directed DNA polymerase activity; F:endonuclease activity; C:integral component of membrane; P:RNA-dependent DNA biosynthetic process	EC:2.7.7.49	RNA-directed DNA polymerase
XLOC_000334	endonuclease-reverse transcriptase	378	20	1.58412E-44	68.9	2	P:GO:0090304; F:GO:0003824	P:nucleic acid metabolic process; F:catalytic activity
XLOC_000335	laminin gamma-1 chain	929	20	1.63164E-13	60.9	1	P:GO:0009987	P:cellular process
XLOC_000336	---NA---	767
XLOC_000337	reverse transcriptase SR3-	376	20	6.74289E-77	84.75	4	P:GO:0090305; F:GO:0003964; F:GO:0004519; P:GO:0006278	P:nucleic acid phosphodiester bond hydrolysis; F:RNA-directed DNA polymerase activity; F:endonuclease activity; P:RNA-dependent DNA biosynthetic process	EC:2.7.7.49	RNA-directed DNA polymerase
XLOC_000338	Neuropilin and tolloid 2	1459	11	3.95326E-69	88.27	3	C:GO:0005634; P:GO:0016055; P:GO:0006357	C:nucleus; P:Wnt signaling pathway; P:regulation of transcription from RNA polymerase II promoter
XLOC_000339	---NA---	860
XLOC_000340	putative smirv1 protein	498	1	1.84146E-11	84.0	5	F:GO:0005509; C:GO:0016021; C:GO:0005783; F:GO:0051082; P:GO:0006457	F:calcium ion binding; C:integral component of membrane; C:endoplasmic reticulum; F:unfolded protein binding; P:protein folding
XLOC_000341	---NA---	579
XLOC_000342	endonuclease-reverse transcriptase	1164	20	2.67755E-85	71.95	12	F:GO:0000166; C:GO:0005634; F:GO:0003677; P:GO:0090305; F:GO:0003964; C:GO:0005737; F:GO:0004519; F:GO:0043167; P:GO:0006278; C:GO:0044425; C:GO:0044446; P:GO:0000398	F:nucleotide binding; C:nucleus; F:DNA binding; P:nucleic acid phosphodiester bond hydrolysis; F:RNA-directed DNA polymerase activity; C:cytoplasm; F:endonuclease activity; F:ion binding; P:RNA-dependent DNA biosynthetic process; C:membrane part; C:intracellular organelle part; P:mRNA splicing, via spliceosome	EC:2.7.7.49	RNA-directed DNA polymerase
XLOC_000343	Transposon Tf2-6 poly	705	20	5.07786E-41	95.1	9	P:GO:0005975; F:GO:0016757; F:GO:0003723; F:GO:0004190; P:GO:0006508; C:GO:0016021; P:GO:0015074; P:GO:0016310; F:GO:0016301	P:carbohydrate metabolic process; F:transferase activity, transferring glycosyl groups; F:RNA binding; F:aspartic-type endopeptidase activity; P:proteolysis; C:integral component of membrane; P:DNA integration; P:phosphorylation; F:kinase activity	EC:3.4.23	Acting on peptide bonds (peptidases)
XLOC_000344	acyl- :glycerol-3-phosphate acyltransferase	2888	20	0.0	77.3	11	P:GO:0090305; F:GO:0003964; P:GO:0006081; F:GO:0097159; F:GO:1901363; F:GO:0004030; F:GO:0004519; C:GO:0016020; P:GO:0006278; P:GO:0055114; F:GO:0016301	P:nucleic acid phosphodiester bond hydrolysis; F:RNA-directed DNA polymerase activity; P:cellular aldehyde metabolic process; F:organic cyclic compound binding; F:heterocyclic compound binding; F:aldehyde dehydrogenase [NAD(P)+] activity; F:endonuclease activity; C:membrane; P:RNA-dependent DNA biosynthetic process; P:oxidation-reduction process; F:kinase activity	EC:2.7.7.49; EC:1.2.1.5	RNA-directed DNA polymerase; Aldehyde dehydrogenase (NAD(P)(+))
XLOC_000345	aldehyde dehydrogenase	6896	20	0.0	67.2	2	C:GO:0016020; C:GO:0016021	C:membrane; C:integral component of membrane
XLOC_000346	endonuclease-reverse transcriptase	1112	20	7.7835E-110	66.15	7	P:GO:0090305; F:GO:0003964; F:GO:0097159; F:GO:1901363; F:GO:0004519; P:GO:0006278; P:GO:0006396	P:nucleic acid phosphodiester bond hydrolysis; F:RNA-directed DNA polymerase activity; F:organic cyclic compound binding; F:heterocyclic compound binding; F:endonuclease activity; P:RNA-dependent DNA biosynthetic process; P:RNA processing	EC:2.7.7.49	RNA-directed DNA polymerase
XLOC_000347	Oxalate:formate antiporter	2274	20	0.0	66.4	3	P:GO:0034220; C:GO:0016021; F:GO:0005215	P:ion transmembrane transport; C:integral component of membrane; F:transporter activity
XLOC_000348	TPA: gag-pol poly	1540	7	2.82011E-25	66.57	4	F:GO:0003676; F:GO:0004190; P:GO:0006508; P:GO:0015074	F:nucleic acid binding; F:aspartic-type endopeptidase activity; P:proteolysis; P:DNA integration
XLOC_000349	clasp1 cytoplasmic linker associated	1787	20	2.23591E-58	63.25	3	F:GO:0003676; F:GO:0008270; P:GO:0015074	F:nucleic acid binding; F:zinc ion binding; P:DNA integration
XLOC_000350	Oxalate:formate antiporter	2282	20	0.0	68.4	3	P:GO:0034220; C:GO:0016021; F:GO:0005215	P:ion transmembrane transport; C:integral component of membrane; F:transporter activity
XLOC_000351	Oxalate:formate antiporter	1585	20	2.80288E-138	62.5	3	P:GO:0034220; C:GO:0016021; F:GO:0005215	P:ion transmembrane transport; C:integral component of membrane; F:transporter activity
XLOC_000352	---NA---	806
XLOC_000353	Oxalate:formate antiporter	6263	20	4.67855E-121	75.05	5	C:GO:0030529; P:GO:0034220; C:GO:0016021; F:GO:0005488; F:GO:0005215	C:intracellular ribonucleoprotein complex; P:ion transmembrane transport; C:integral component of membrane; F:binding; F:transporter activity
XLOC_000354	---NA---	433
XLOC_000355	TPA: endonuclease-reverse transcriptase	1200	20	1.71012E-87	75.45	4	F:GO:0003964; F:GO:0003723; C:GO:0016021; P:GO:0006278	F:RNA-directed DNA polymerase activity; F:RNA binding; C:integral component of membrane; P:RNA-dependent DNA biosynthetic process	EC:2.7.7.49	RNA-directed DNA polymerase
XLOC_000356	RNA-directed DNA polymerase from mobile element jockey-like	895	20	2.00273E-48	54.1	7	F:GO:0003964; F:GO:0030170; F:GO:0003723; F:GO:0003824; P:GO:0006278; P:GO:0019752; F:GO:0016831	F:RNA-directed DNA polymerase activity; F:pyridoxal phosphate binding; F:RNA binding; F:catalytic activity; P:RNA-dependent DNA biosynthetic process; P:carboxylic acid metabolic process; F:carboxy-lyase activity
XLOC_000357	oxalate:formate antiporter	2286	20	1.85474E-128	74.2	3	P:GO:0034220; C:GO:0016021; F:GO:0005215	P:ion transmembrane transport; C:integral component of membrane; F:transporter activity
XLOC_000358	LINE-1 retrotransposable element ORF2	303	20	9.55673E-43	76.65	5	P:GO:0090305; F:GO:0003964; F:GO:0004519; C:GO:0016020; P:GO:0006278	P:nucleic acid phosphodiester bond hydrolysis; F:RNA-directed DNA polymerase activity; F:endonuclease activity; C:membrane; P:RNA-dependent DNA biosynthetic process	EC:2.7.7.49	RNA-directed DNA polymerase
XLOC_000359	endonuclease-reverse transcriptase	2109	8	1.77232E-7	69.75	4	P:GO:0090305; F:GO:0003964; F:GO:0004519; P:GO:0006278	P:nucleic acid phosphodiester bond hydrolysis; F:RNA-directed DNA polymerase activity; F:endonuclease activity; P:RNA-dependent DNA biosynthetic process
XLOC_000360	RNA-directed DNA polymerase from mobile element jockey-like	937	20	2.09943E-75	64.9	3	F:GO:0003964; F:GO:0003723; P:GO:0006278	F:RNA-directed DNA polymerase activity; F:RNA binding; P:RNA-dependent DNA biosynthetic process
XLOC_000361	oxalate:formate antiporter	2294	20	0.0	66.15	3	P:GO:0034220; C:GO:0016021; F:GO:0005215	P:ion transmembrane transport; C:integral component of membrane; F:transporter activity
XLOC_000362	Bile salt export pump	8942	20	0.0	65.05	7	C:GO:0005834; P:GO:0007186; P:GO:0006629; C:GO:0016021; F:GO:0008081; F:GO:0004871; P:GO:0035556	C:heterotrimeric G-protein complex; P:G-protein coupled receptor signaling pathway; P:lipid metabolic process; C:integral component of membrane; F:phosphoric diester hydrolase activity; F:signal transducer activity; P:intracellular signal transduction
XLOC_000363	FAM192A	1320	20	4.32934E-146	65.2
XLOC_000364	---NA---	1040
XLOC_000365	nuclear receptor nhr-48	4499	18	0.0	70.67	8	C:GO:0005634; F:GO:0003700; F:GO:0008270; P:GO:0006351; F:GO:0003707; P:GO:0006355; F:GO:0043565; P:GO:0043401	C:nucleus; F:transcription factor activity, sequence-specific DNA binding; F:zinc ion binding; P:transcription, DNA-templated; F:steroid hormone receptor activity; P:regulation of transcription, DNA-templated; F:sequence-specific DNA binding; P:steroid hormone mediated signaling pathway
XLOC_000366	---NA---	298
XLOC_000367	hypothetical protein MS3_10699, partial	650	14	5.69358E-35	76.86
XLOC_000368	---NA---	1201
XLOC_000369	TPA: hypothetical protein	539	1	4.33525E-22	75.0
XLOC_000370	---NA---	871
XLOC_000371	---NA---	199
XLOC_000372	Bile salt export pump	2130	3	7.09068E-7	75.33	8	F:GO:0000166; F:GO:0016887; F:GO:0005524; F:GO:0042626; P:GO:0055085; C:GO:0016020; C:GO:0016021; P:GO:0006810	F:nucleotide binding; F:ATPase activity; F:ATP binding; F:ATPase activity, coupled to transmembrane movement of substances; P:transmembrane transport; C:membrane; C:integral component of membrane; P:transport
XLOC_000373	phosphatase methylesterase 1 (S33 family)	720	1	1.0343E-10	78.0	2	P:GO:0006482; F:GO:0052689	P:protein demethylation; F:carboxylic ester hydrolase activity
XLOC_000374	Transcriptional enhancer factor TEF-1	5838	20	0.0	69.45	4	F:GO:0003700; P:GO:0006508; F:GO:0004252; P:GO:0006355	F:transcription factor activity, sequence-specific DNA binding; P:proteolysis; F:serine-type endopeptidase activity; P:regulation of transcription, DNA-templated	EC:3.4.21	Acting on peptide bonds (peptidases)
XLOC_000375	WD repeat-containing 60	4174	20	9.85029E-122	50.45	1	C:GO:0016021	C:integral component of membrane
XLOC_000376	TPA: endonuclease-reverse transcriptase	929	20	1.50499E-83	69.75	4	P:GO:0090305; F:GO:0003964; F:GO:0004519; P:GO:0006278	P:nucleic acid phosphodiester bond hydrolysis; F:RNA-directed DNA polymerase activity; F:endonuclease activity; P:RNA-dependent DNA biosynthetic process	EC:2.7.7.49	RNA-directed DNA polymerase
XLOC_000377	WD repeat-containing 60	2058	20	0.0	58.05	1	C:GO:0016021	C:integral component of membrane
XLOC_000378	expressed conserved	1396	20	4.92246E-95	63.75	3	C:GO:0032040; P:GO:0000462; C:GO:0005730	C:small-subunit processome; P:maturation of SSU-rRNA from tricistronic rRNA transcript (SSU-rRNA, 5.8S rRNA, LSU-rRNA); C:nucleolus
XLOC_000379	endonuclease-reverse transcriptase	956	20	4.1894E-88	62.7	2	P:GO:0090304; F:GO:0003824	P:nucleic acid metabolic process; F:catalytic activity
XLOC_000380	furry	11818	20	0.0	64.55	5	C:GO:0030427; P:GO:0031175; C:GO:0005938; P:GO:0000902; P:GO:0090527	C:site of polarized growth; P:neuron projection development; C:cell cortex; P:cell morphogenesis; P:actin filament reorganization
XLOC_000381	---NA---	1221
XLOC_000382	---NA---	949
XLOC_000383	atp-binding cassette transporter	314	20	1.52158E-47	80.4	16	F:GO:0016746; F:GO:0042626; P:GO:0007264; P:GO:0034220; F:GO:0005085; P:GO:0008152; F:GO:0004970; F:GO:0005234; P:GO:0043547; F:GO:0005524; P:GO:0006869; C:GO:0045211; C:GO:0043231; C:GO:0016021; C:GO:0030054; P:GO:0035235	F:transferase activity, transferring acyl groups; F:ATPase activity, coupled to transmembrane movement of substances; P:small GTPase mediated signal transduction; P:ion transmembrane transport; F:guanyl-nucleotide exchange factor activity; P:metabolic process; F:ionotropic glutamate receptor activity; F:extracellular-glutamate-gated ion channel activity; P:positive regulation of GTPase activity; …	EC:3.6.1.3; EC:3.6.1.15	Adenosinetriphosphatase; Nucleoside-triphosphate phosphatase
XLOC_000384	furry isoform X1	2857	20	0.0	77.25	5	C:GO:0030427; P:GO:0031175; C:GO:0005938; P:GO:0000902; P:GO:0090527	C:site of polarized growth; P:neuron projection development; C:cell cortex; P:cell morphogenesis; P:actin filament reorganization
XLOC_000385	TPA: endonuclease-reverse transcriptase	679	20	7.59537E-108	89.35	4	P:GO:0090305; F:GO:0003964; F:GO:0004519; P:GO:0006278	P:nucleic acid phosphodiester bond hydrolysis; F:RNA-directed DNA polymerase activity; F:endonuclease activity; P:RNA-dependent DNA biosynthetic process	EC:2.7.7.49	RNA-directed DNA polymerase
XLOC_000386	reverse transcriptase	543	11	4.34815E-10	68.09	2	F:GO:0003964; P:GO:0006278	F:RNA-directed DNA polymerase activity; P:RNA-dependent DNA biosynthetic process
XLOC_000387	TPA: reverse transcriptase	503	20	1.75184E-27	55.3	3	F:GO:0017111; F:GO:0005488; P:GO:0009987	F:nucleoside-triphosphatase activity; F:binding; P:cellular process	EC:3.6.1.15	Nucleoside-triphosphate phosphatase
XLOC_000388	Craniofacial development 2	817	20	1.95592E-71	63.55	2	P:GO:0090304; F:GO:0003824	P:nucleic acid metabolic process; F:catalytic activity
XLOC_000389	COBW domain-containing 1-like	3214	20	2.25808E-149	75.3	1	F:GO:0016787	F:hydrolase activity
XLOC_000390	Regulator of differentiation 1	4210	20	0.0	87.15	2	F:GO:0000166; F:GO:0003676	F:nucleotide binding; F:nucleic acid binding
XLOC_000391	Craniofacial development 2	1376	20	1.45296E-84	67.8	4	P:GO:0090305; F:GO:0003964; F:GO:0004519; P:GO:0006278	P:nucleic acid phosphodiester bond hydrolysis; F:RNA-directed DNA polymerase activity; F:endonuclease activity; P:RNA-dependent DNA biosynthetic process	EC:2.7.7.49	RNA-directed DNA polymerase
XLOC_000392	neuromedin-U receptor 2-like	1444	20	0.0	61.1	3	F:GO:0004930; P:GO:0007218; C:GO:0016021	F:G-protein coupled receptor activity; P:neuropeptide signaling pathway; C:integral component of membrane
XLOC_000393	---NA---	723
XLOC_000394	TPA: endonuclease-reverse transcriptase	409	8	4.62108E-67	54.63	3	F:GO:0003964; F:GO:0003723; P:GO:0006278	F:RNA-directed DNA polymerase activity; F:RNA binding; P:RNA-dependent DNA biosynthetic process	EC:2.7.7.49	RNA-directed DNA polymerase
XLOC_000395	Kelch 3	4929	20	0.0	75.95	4	F:GO:0004842; F:GO:0005515; C:GO:0031463; P:GO:0016567	F:ubiquitin-protein transferase activity; F:protein binding; C:Cul3-RING ubiquitin ligase complex; P:protein ubiquitination
XLOC_000396	TPA: endonuclease-reverse transcriptase	291	20	1.5782E-51	93.15
XLOC_000397	kelch 3	2274	20	3.88049E-156	76.45	3	F:GO:0004842; C:GO:0031463; P:GO:0016567	F:ubiquitin-protein transferase activity; C:Cul3-RING ubiquitin ligase complex; P:protein ubiquitination
XLOC_000398	Centrosomal of 290 kDa	8140	20	0.0	58.85	11	C:GO:0005634; P:GO:0019219; C:GO:0005813; F:GO:0005515; C:GO:0044450; P:GO:0060271; C:GO:0097733; P:GO:0048513; C:GO:0035869; C:GO:0043234; P:GO:0006810	C:nucleus; P:regulation of nucleobase-containing compound metabolic process; C:centrosome; F:protein binding; C:microtubule organizing center part; P:cilium assembly; C:photoreceptor cell cilium; P:animal organ development; C:ciliary transition zone; C:protein complex; P:transport
XLOC_000399	SH3 and multiple ankyrin repeat domains 3 isoform X3	4695	20	0.0	72.85
XLOC_000400	---NA---	549
XLOC_000401	Glutamate receptor ionotropic kainate 2	7419	20	0.0	65.7	7	C:GO:0045211; P:GO:0034220; C:GO:0016021; C:GO:0030054; P:GO:0035235; F:GO:0004970; F:GO:0005234	C:postsynaptic membrane; P:ion transmembrane transport; C:integral component of membrane; C:cell junction; P:ionotropic glutamate receptor signaling pathway; F:ionotropic glutamate receptor activity; F:extracellular-glutamate-gated ion channel activity
XLOC_000402	---NA---	609
XLOC_000403	---NA---	2517
XLOC_000404	Craniofacial development 2	619	20	2.54565E-104	75.25	4	P:GO:0090305; F:GO:0003964; F:GO:0004519; P:GO:0006278	P:nucleic acid phosphodiester bond hydrolysis; F:RNA-directed DNA polymerase activity; F:endonuclease activity; P:RNA-dependent DNA biosynthetic process	EC:2.7.7.49	RNA-directed DNA polymerase
XLOC_000405	---NA---	959
XLOC_000406	RNA-directed DNA polymerase from mobile element jockey-like	671	20	1.52931E-52	54.9	1	F:GO:0003824	F:catalytic activity
XLOC_000407	---NA---	558
XLOC_000408	hypothetical protein MS3_00219	898	3	1.42667E-28	84.33
XLOC_000409	---NA---	1925
XLOC_000410	Signal recognition particle 19 kDa	923	20	3.20761E-82	78.3	3	P:GO:0006614; C:GO:0048500; F:GO:0008312	P:SRP-dependent cotranslational protein targeting to membrane; C:signal recognition particle; F:7S RNA binding
XLOC_000411	multidrug and toxin extrusion	2907	20	0.0	68.75	4	P:GO:0006855; F:GO:0015297; C:GO:0016021; F:GO:0015238	P:drug transmembrane transport; F:antiporter activity; C:integral component of membrane; F:drug transmembrane transporter activity
XLOC_000412	TPA: reverse transcriptase	248	20	9.11582E-10	71.4
XLOC_000413	laminin gamma-1 chain	1354	20	4.65625E-33	65.05	2	C:GO:0016020; P:GO:0009987	C:membrane; P:cellular process
XLOC_000414	cGMP-dependent 3 ,5 -cyclic phosphodiesterase	6722	20	0.0	70.85	3	F:GO:0046872; P:GO:0007165; F:GO:0004114	F:metal ion binding; P:signal transduction; F:3',5'-cyclic-nucleotide phosphodiesterase activity	EC:3.1.4.17	3',5'-cyclic-nucleotide phosphodiesterase
XLOC_000415	Craniofacial development 2	1026	20	4.90865E-68	70.25	4	P:GO:0090305; F:GO:0003964; F:GO:0004519; P:GO:0006278	P:nucleic acid phosphodiester bond hydrolysis; F:RNA-directed DNA polymerase activity; F:endonuclease activity; P:RNA-dependent DNA biosynthetic process	EC:2.7.7.49	RNA-directed DNA polymerase
XLOC_000416	phosphatase methylesterase 1 (S33 family)	1979	2	4.61777E-10	65.5	9	F:GO:0016715; F:GO:0005507; P:GO:0006482; F:GO:0016491; F:GO:0003824; P:GO:0055114; F:GO:0004497; F:GO:0052689; F:GO:0004500	F:oxidoreductase activity, acting on paired donors, with incorporation or reduction of molecular oxygen, reduced ascorbate as one donor, and incorporation of one atom of oxygen; F:copper ion binding; P:protein demethylation; F:oxidoreductase activity; F:catalytic activity; P:oxidation-reduction process; F:monooxygenase activity; F:carboxylic ester hydrolase activity; F:dopamine beta-monooxygenase…
XLOC_000417	hypothetical protein MS3_03487, partial	4971	1	9.08744E-5	73.0
XLOC_000418	N-acetylated-alpha-linked acidic dipeptidase 2	4297	20	0.0	59.25	2	F:GO:0004180; P:GO:0006508	F:carboxypeptidase activity; P:proteolysis
XLOC_000419	beta-1,4-N-acetylgalactosaminyltransferase bre-4-like isoform X7	2666	20	0.0	65.25	2	P:GO:0005975; F:GO:0003945	P:carbohydrate metabolic process; F:N-acetyllactosamine synthase activity	EC:2.4.1.90	N-acetyllactosamine synthase
XLOC_000420	---NA---	1209
XLOC_000421	---NA---	1529
XLOC_000422	roundabout 2	7232	20	0.0	54.35	1	C:GO:0016021	C:integral component of membrane
XLOC_000423	---NA---	836
XLOC_000424	NAD dependent deacetylase sirtuin 7	7180	20	0.0	67.9	1	F:GO:0070403	F:NAD+ binding
XLOC_000425	Dedicator of cytokinesis 7	8382	20	0.0	66.6	18	P:GO:0090630; P:GO:0007264; F:GO:0005085; C:GO:0044444; P:GO:0000226; P:GO:1904754; C:GO:0043005; P:GO:0002244; P:GO:0022027; C:GO:0005925; P:GO:0045200; P:GO:0007409; P:GO:0043473; F:GO:0048365; C:GO:0016021; C:GO:0008180; P:GO:0050767; P:GO:0033138	P:activation of GTPase activity; P:small GTPase mediated signal transduction; F:guanyl-nucleotide exchange factor activity; C:cytoplasmic part; P:microtubule cytoskeleton organization; P:positive regulation of vascular associated smooth muscle cell migration; C:neuron projection; P:hematopoietic progenitor cell differentiation; P:interkinetic nuclear migration; C:focal adhesion; P:establishment o…
XLOC_000426	---NA---	995
XLOC_000427	TPA_exp: integrase	786	20	1.87395E-60	87.85
XLOC_000428	lactadherin isoform X5	4696	20	0.0	74.25	5	F:GO:0070492; P:GO:0006508; C:GO:0016021; P:GO:0007155; F:GO:0004222	F:oligosaccharide binding; P:proteolysis; C:integral component of membrane; P:cell adhesion; F:metalloendopeptidase activity	EC:3.4.24	Acting on peptide bonds (peptidases)
XLOC_000429	atp-binding cassette transporter	237	20	1.55886E-37	69.1	18	F:GO:0016746; F:GO:0042626; P:GO:0034220; P:GO:0044763; F:GO:0004970; F:GO:0005234; P:GO:0006139; F:GO:0005524; P:GO:0006869; P:GO:0044260; C:GO:0045211; C:GO:0043231; C:GO:0016021; C:GO:0030054; P:GO:0016310; F:GO:0016773; P:GO:0035235; F:GO:0016301	F:transferase activity, transferring acyl groups; F:ATPase activity, coupled to transmembrane movement of substances; P:ion transmembrane transport; P:single-organism cellular process; F:ionotropic glutamate receptor activity; F:extracellular-glutamate-gated ion channel activity; P:nucleobase-containing compound metabolic process; F:ATP binding; P:lipid transport; P:cellular macromolecule metabol…	EC:3.6.1.3; EC:3.6.1.15	Adenosinetriphosphatase; Nucleoside-triphosphate phosphatase
XLOC_000430	Leishmanolysin-like peptidase	2922	20	2.46552E-133	59.15	4	C:GO:0016020; P:GO:0006508; P:GO:0007155; F:GO:0004222	C:membrane; P:proteolysis; P:cell adhesion; F:metalloendopeptidase activity	EC:3.4.24	Acting on peptide bonds (peptidases)
XLOC_000431	---NA---	736
XLOC_000432	Leishmanolysin-like peptidase	1191	20	0.0	55.05	4	C:GO:0016020; P:GO:0006508; P:GO:0007155; F:GO:0004222	C:membrane; P:proteolysis; P:cell adhesion; F:metalloendopeptidase activity	EC:3.4.24	Acting on peptide bonds (peptidases)
XLOC_000433	leishmanolysin-2 (M08 family)	3149	7	0.0	67.86	4	P:GO:0006508; C:GO:0016020; P:GO:0007155; F:GO:0004222	P:proteolysis; C:membrane; P:cell adhesion; F:metalloendopeptidase activity
XLOC_000434	hypothetical protein Smp_185180	639	4	5.60766E-7	60.5
XLOC_000435	Leucine rich repeat ribonuclease inhibitor subtype	1941	20	0.0	61.25
XLOC_000436	---NA---	430
XLOC_000437	Collagen alpha-2(I) chain	4897	20	9.01554E-180	61.85	3	C:GO:0005581; F:GO:0005201; C:GO:0005578	C:collagen trimer; F:extracellular matrix structural constituent; C:proteinaceous extracellular matrix
XLOC_000438	Actin-related 6	8868	20	0.0	77.1	4	F:GO:0003676; C:GO:0005634; P:GO:0006338; F:GO:0046872	F:nucleic acid binding; C:nucleus; P:chromatin remodeling; F:metal ion binding
XLOC_000439	protocadherin Fat 1 isoform X1	4491	20	0.0	54.95	4	F:GO:0005509; C:GO:0016021; P:GO:0007156; C:GO:0005886	F:calcium ion binding; C:integral component of membrane; P:homophilic cell adhesion via plasma membrane adhesion molecules; C:plasma membrane
XLOC_000440	Protocadherin Fat	9996	20	0.0	67.8	4	F:GO:0005509; C:GO:0016021; P:GO:0007156; C:GO:0005886	F:calcium ion binding; C:integral component of membrane; P:homophilic cell adhesion via plasma membrane adhesion molecules; C:plasma membrane
XLOC_000441	craniofacial development	725	20	1.55144E-93	81.35	15	P:GO:0090305; P:GO:0055085; P:GO:0006351; P:GO:0006278; P:GO:0006355; F:GO:0046983; C:GO:0005634; C:GO:0005667; P:GO:0006836; F:GO:0003700; F:GO:0003964; F:GO:0005328; C:GO:0005737; F:GO:0004519; C:GO:0016021	P:nucleic acid phosphodiester bond hydrolysis; P:transmembrane transport; P:transcription, DNA-templated; P:RNA-dependent DNA biosynthetic process; P:regulation of transcription, DNA-templated; F:protein dimerization activity; C:nucleus; C:transcription factor complex; P:neurotransmitter transport; F:transcription factor activity, sequence-specific DNA binding; F:RNA-directed DNA polymerase activ…	EC:2.7.7.49	RNA-directed DNA polymerase
XLOC_000442	Protocadherin Fat 1	4789	20	0.0	51.5	4	F:GO:0005509; C:GO:0016021; P:GO:0007156; C:GO:0005886	F:calcium ion binding; C:integral component of membrane; P:homophilic cell adhesion via plasma membrane adhesion molecules; C:plasma membrane
XLOC_000443	Negative elongation factor A	7972	20	0.0	74.35	5	C:GO:0032021; F:GO:0003746; P:GO:0034244; P:GO:0006414; F:GO:0016787	C:NELF complex; F:translation elongation factor activity; P:negative regulation of transcription elongation from RNA polymerase II promoter; P:translational elongation; F:hydrolase activity
XLOC_000444	hypothetical protein MS3_11375	1218	3	2.37012E-25	87.0
XLOC_000445	---NA---	1008
XLOC_000446	protocadherin gamma B1	7112	20	0.0	56.8	4	F:GO:0005509; C:GO:0016021; P:GO:0007156; C:GO:0005886	F:calcium ion binding; C:integral component of membrane; P:homophilic cell adhesion via plasma membrane adhesion molecules; C:plasma membrane
XLOC_000447	hemK methyltransferase family member 2	1473	20	1.53719E-154	63.5	2	F:GO:0008168; P:GO:0032259	F:methyltransferase activity; P:methylation
XLOC_000448	Regulator of microtubule dynamics	2688	20	9.76459E-122	63.95
XLOC_000449	CD63 antigen	2806	20	2.88926E-43	68.45	2	C:GO:0005887; P:GO:0007166	C:integral component of plasma membrane; P:cell surface receptor signaling pathway
XLOC_000450	uncharacterized protein Smp_202160	1300	4	5.62781E-14	74.25
XLOC_000451	probable methyltransferase 15 homolog	3662	20	0.0	70.85	4	F:GO:0003735; P:GO:0070475; F:GO:0071424; C:GO:0005762	F:structural constituent of ribosome; P:rRNA base methylation; F:rRNA (cytosine-N4-)-methyltransferase activity; C:mitochondrial large ribosomal subunit
XLOC_000452	40S ribosomal S6	1728	20	4.14977E-132	91.65	5	F:GO:0003735; C:GO:0022627; P:GO:0042274; P:GO:0006364; P:GO:0006412	F:structural constituent of ribosome; C:cytosolic small ribosomal subunit; P:ribosomal small subunit biogenesis; P:rRNA processing; P:translation
XLOC_000453	---NA---	840
XLOC_000454	histone acetyltransferase tip60	1892	20	0.0	85.9	4	C:GO:0005634; F:GO:0004402; P:GO:0006355; P:GO:0016573	C:nucleus; F:histone acetyltransferase activity; P:regulation of transcription, DNA-templated; P:histone acetylation	EC:2.3.1.48	Histone acetyltransferase
XLOC_000455	Tetratricopeptide repeat 29	276	1	7.53989E-4	75.0
XLOC_000456	Nuclear receptor subfamily 2 group E member 1	607	2	3.17514E-100	87.0	7	C:GO:0005634; F:GO:0003700; F:GO:0008270; P:GO:0006351; P:GO:0006355; F:GO:0043565; P:GO:0043401	C:nucleus; F:transcription factor activity, sequence-specific DNA binding; F:zinc ion binding; P:transcription, DNA-templated; P:regulation of transcription, DNA-templated; F:sequence-specific DNA binding; P:steroid hormone mediated signaling pathway
XLOC_000457	Ubiquitin-like domain-containing CTD phosphatase 1	2103	20	0.0	67.7	3	F:GO:0004722; C:GO:0005634; P:GO:0006470	F:protein serine/threonine phosphatase activity; C:nucleus; P:protein dephosphorylation	EC:3.1.3.16; EC:3.1.3.41	Protein-serine/threonine phosphatase; 4-nitrophenylphosphatase
XLOC_000458	TPA: endonuclease-reverse transcriptase	7174	20	0.0	70.05	4	P:GO:0090305; F:GO:0003964; F:GO:0004519; P:GO:0006278	P:nucleic acid phosphodiester bond hydrolysis; F:RNA-directed DNA polymerase activity; F:endonuclease activity; P:RNA-dependent DNA biosynthetic process	EC:2.7.7.49	RNA-directed DNA polymerase
XLOC_000459	unnamed protein product	2649	3	4.4816E-6	67.33	2	C:GO:0016020; C:GO:0016021	C:membrane; C:integral component of membrane
XLOC_000460	Neuropilin and tolloid 2	1794	2	2.92597E-16	68.0
XLOC_000461	hypothetical protein MS3_00300, partial	813	5	1.3302E-36	86.6	1	C:GO:0016021	C:integral component of membrane
XLOC_000462	Craniofacial development 2	586	20	5.4983E-98	77.2	4	P:GO:0090305; F:GO:0003964; F:GO:0004519; P:GO:0006278	P:nucleic acid phosphodiester bond hydrolysis; F:RNA-directed DNA polymerase activity; F:endonuclease activity; P:RNA-dependent DNA biosynthetic process	EC:2.7.7.49	RNA-directed DNA polymerase
XLOC_000463	phosphatidylinositol 4-kinase	10024	20	0.0	68.65	9	C:GO:0005737; P:GO:0048015; P:GO:0061099; C:GO:0016021; P:GO:0046854; F:GO:0004430; F:GO:0017124; F:GO:0004860; C:GO:0005886	C:cytoplasm; P:phosphatidylinositol-mediated signaling; P:negative regulation of protein tyrosine kinase activity; C:integral component of membrane; P:phosphatidylinositol phosphorylation; F:1-phosphatidylinositol 4-kinase activity; F:SH3 domain binding; F:protein kinase inhibitor activity; C:plasma membrane	EC:2.7.1.67	1-phosphatidylinositol 4-kinase
XLOC_000464	Bile salt export pump	424	20	3.89242E-84	78.65	8	F:GO:0005524; P:GO:0090305; F:GO:0003964; F:GO:0042626; P:GO:0055085; F:GO:0004519; C:GO:0016021; P:GO:0006278	F:ATP binding; P:nucleic acid phosphodiester bond hydrolysis; F:RNA-directed DNA polymerase activity; F:ATPase activity, coupled to transmembrane movement of substances; P:transmembrane transport; F:endonuclease activity; C:integral component of membrane; P:RNA-dependent DNA biosynthetic process	EC:3.6.1.3; EC:2.7.7.49; EC:3.6.1.15	Adenosinetriphosphatase; RNA-directed DNA polymerase; Nucleoside-triphosphate phosphatase
XLOC_000465	multi-domain cystatin	792	5	2.40866E-22	52.0	6	F:GO:0030414; F:GO:0004869; P:GO:0006508; P:GO:0010951; F:GO:0008233; P:GO:0010466	F:peptidase inhibitor activity; F:cysteine-type endopeptidase inhibitor activity; P:proteolysis; P:negative regulation of endopeptidase activity; F:peptidase activity; P:negative regulation of peptidase activity
XLOC_000466	SH3 domain-binding 5-like	2618	20	2.01975E-107	62.85	5	C:GO:0005737; P:GO:0061099; F:GO:0017124; F:GO:0004860; P:GO:0035556	C:cytoplasm; P:negative regulation of protein tyrosine kinase activity; F:SH3 domain binding; F:protein kinase inhibitor activity; P:intracellular signal transduction
XLOC_000467	aldo-keto reductase family member B4 (aldose reductase)	1192	20	0.0	87.0	2	F:GO:0004032; P:GO:0055114	F:alditol:NADP+ 1-oxidoreductase activity; P:oxidation-reduction process	EC:1.1.1.21; EC:1.1.1.2	Aldehyde reductase; Alcohol dehydrogenase (NADP(+))
XLOC_000468	---NA---	324
XLOC_000469	reverse transcriptase	1409	20	5.85963E-96	53.8	2	F:GO:0003964; P:GO:0006278	F:RNA-directed DNA polymerase activity; P:RNA-dependent DNA biosynthetic process
XLOC_000470	TPA: endonuclease-reverse transcriptase	472	7	4.04013E-6	45.86	4	F:GO:0030170; F:GO:0003824; P:GO:0019752; F:GO:0016831	F:pyridoxal phosphate binding; F:catalytic activity; P:carboxylic acid metabolic process; F:carboxy-lyase activity
XLOC_000471	---NA---	388
XLOC_000472	cytochrome b5 reductase 1	1268	20	0.0	78.7	4	F:GO:0004128; C:GO:0016021; P:GO:0055114; C:GO:0043227	F:cytochrome-b5 reductase activity, acting on NAD(P)H; C:integral component of membrane; P:oxidation-reduction process; C:membrane-bounded organelle	EC:1.6.2.2	Cytochrome-b5 reductase
XLOC_000473	---NA---	397
XLOC_000474	rab6-interacting 2 elks erc cast,	1329	3	7.85455E-14	70.0	2	C:GO:0016020; C:GO:0016021	C:membrane; C:integral component of membrane
XLOC_000475	Gag-Pol poly	992	20	1.11105E-113	65.55	4	F:GO:0003676; F:GO:0004190; P:GO:0006508; P:GO:0015074	F:nucleic acid binding; F:aspartic-type endopeptidase activity; P:proteolysis; P:DNA integration
XLOC_000476	TPA: gag-pol poly	5480	20	0.0	76.25	3	F:GO:0003676; C:GO:0016021; P:GO:0015074	F:nucleic acid binding; C:integral component of membrane; P:DNA integration
XLOC_000477	---NA---	346
XLOC_000478	Craniofacial development 2	1670	20	3.08221E-76	70.75	2	P:GO:0090304; F:GO:0003824	P:nucleic acid metabolic process; F:catalytic activity
XLOC_000479	COG4 transport ,	3320	3	3.3552E-7	79.0	6	P:GO:0006482; P:GO:0034220; C:GO:0016020; F:GO:0005230; P:GO:0006810; F:GO:0052689	P:protein demethylation; P:ion transmembrane transport; C:membrane; F:extracellular ligand-gated ion channel activity; P:transport; F:carboxylic ester hydrolase activity
XLOC_000480	TPA: endonuclease-reverse transcriptase	6372	20	0.0	81.95	4	P:GO:0090305; F:GO:0003964; F:GO:0004519; P:GO:0006278	P:nucleic acid phosphodiester bond hydrolysis; F:RNA-directed DNA polymerase activity; F:endonuclease activity; P:RNA-dependent DNA biosynthetic process	EC:2.7.7.49	RNA-directed DNA polymerase
XLOC_000481	Thioredoxin peroxidase	1540	20	7.75484E-88	85.35	5	F:GO:0004601; C:GO:0005737; P:GO:0098869; P:GO:0055114; F:GO:0051920	F:peroxidase activity; C:cytoplasm; P:cellular oxidant detoxification; P:oxidation-reduction process; F:peroxiredoxin activity	EC:1.11.1.15; EC:1.11.1.7	Peroxiredoxin; Peroxidase
XLOC_000482	hypothetical protein MS3_00275	5083	8	0.0	76.88
XLOC_000483	---NA---	273
XLOC_000484	---NA---	339
XLOC_000485	hypothetical protein Smp_051110	1148	1	3.40942E-18	53.0
XLOC_000486	28S ribosomal S16	1768	20	2.43635E-94	79.15	7	P:GO:0090305; F:GO:0003964; F:GO:0003735; F:GO:0004519; P:GO:0006278; P:GO:0032543; C:GO:0005763	P:nucleic acid phosphodiester bond hydrolysis; F:RNA-directed DNA polymerase activity; F:structural constituent of ribosome; F:endonuclease activity; P:RNA-dependent DNA biosynthetic process; P:mitochondrial translation; C:mitochondrial small ribosomal subunit	EC:2.7.7.49	RNA-directed DNA polymerase
XLOC_000487	acyl- :glycerol-3-phosphate acyltransferase	440	7	5.20108E-10	56.71	7	F:GO:0016746; F:GO:0003964; P:GO:0008152; C:GO:0016020; C:GO:0016021; P:GO:0006278; F:GO:0016740	F:transferase activity, transferring acyl groups; F:RNA-directed DNA polymerase activity; P:metabolic process; C:membrane; C:integral component of membrane; P:RNA-dependent DNA biosynthetic process; F:transferase activity
XLOC_000488	Gag-Pol poly	3523	20	0.0	54.6	3	F:GO:0003676; F:GO:0008270; P:GO:0015074	F:nucleic acid binding; F:zinc ion binding; P:DNA integration
XLOC_000489	---NA---	475
XLOC_000490	craniofacial development 2-like	3010	20	2.56658E-129	53.65	1	C:GO:0016021	C:integral component of membrane
XLOC_000491	---NA---	378
XLOC_000492	TPA: endonuclease-reverse transcriptase	1156	20	1.90612E-83	73.3	4	P:GO:0090305; F:GO:0003964; F:GO:0004519; P:GO:0006278	P:nucleic acid phosphodiester bond hydrolysis; F:RNA-directed DNA polymerase activity; F:endonuclease activity; P:RNA-dependent DNA biosynthetic process	EC:2.7.7.49	RNA-directed DNA polymerase
XLOC_000493	hypothetical protein MS3_00276	720	1	2.90721E-55	100.0	1	C:GO:0016021	C:integral component of membrane
XLOC_000494	SJCHGC04051 protein	714	20	7.65518E-18	53.8	2	C:GO:0016020; C:GO:0016021	C:membrane; C:integral component of membrane
XLOC_000495	---NA---	442
XLOC_000496	E3 ubiquitin- ligase CHFR	2488	20	0.0	60.1	6	C:GO:0005634; F:GO:0004842; F:GO:0008270; P:GO:0007093; F:GO:0016874; P:GO:0006511	C:nucleus; F:ubiquitin-protein transferase activity; F:zinc ion binding; P:mitotic cell cycle checkpoint; F:ligase activity; P:ubiquitin-dependent protein catabolic process
XLOC_000497	Bile salt export pump	3839	20	2.25042E-44	68.4	4	P:GO:0090305; F:GO:0003964; F:GO:0004519; P:GO:0006278	P:nucleic acid phosphodiester bond hydrolysis; F:RNA-directed DNA polymerase activity; F:endonuclease activity; P:RNA-dependent DNA biosynthetic process	EC:2.7.7.49	RNA-directed DNA polymerase
XLOC_000498	COG4 transport ,	1020	3	1.3611E-9	65.0	2	P:GO:0006482; F:GO:0052689	P:protein demethylation; F:carboxylic ester hydrolase activity
XLOC_000499	cAMP-dependent kinase type II regulatory subunit	4643	20	0.0	76.25	6	P:GO:0045859; F:GO:0030552; P:GO:0016310; F:GO:0008603; F:GO:0016301; C:GO:0005952	P:regulation of protein kinase activity; F:cAMP binding; P:phosphorylation; F:cAMP-dependent protein kinase regulator activity; F:kinase activity; C:cAMP-dependent protein kinase complex
XLOC_000500	Neuropilin and tolloid 2	811	5	9.08315E-17	74.8	5	F:GO:0000166; F:GO:0005524; F:GO:0003777; C:GO:0030286; P:GO:0007018	F:nucleotide binding; F:ATP binding; F:microtubule motor activity; C:dynein complex; P:microtubule-based movement
XLOC_000501	Bile salt export pump	704	20	1.9772E-16	68.9	4	P:GO:0090305; F:GO:0003964; F:GO:0004519; P:GO:0006278	P:nucleic acid phosphodiester bond hydrolysis; F:RNA-directed DNA polymerase activity; F:endonuclease activity; P:RNA-dependent DNA biosynthetic process	EC:2.7.7.49	RNA-directed DNA polymerase
XLOC_000502	endonuclease-reverse transcriptase	1673	20	0.0	74.95	4	P:GO:0090305; F:GO:0003964; F:GO:0004519; P:GO:0006278	P:nucleic acid phosphodiester bond hydrolysis; F:RNA-directed DNA polymerase activity; F:endonuclease activity; P:RNA-dependent DNA biosynthetic process	EC:2.7.7.49	RNA-directed DNA polymerase
XLOC_000503	hypothetical protein DF185_23145, partial	322	1	2.73756E-51	100.0
XLOC_000504	Zinc finger 316	6958	20	0.0	73.2	7	F:GO:0003676; P:GO:0090305; F:GO:0003964; F:GO:0046872; F:GO:0004519; P:GO:0006278; P:GO:0006396	F:nucleic acid binding; P:nucleic acid phosphodiester bond hydrolysis; F:RNA-directed DNA polymerase activity; F:metal ion binding; F:endonuclease activity; P:RNA-dependent DNA biosynthetic process; P:RNA processing	EC:2.7.7.49	RNA-directed DNA polymerase
XLOC_000505	acyl- :glycerol-3-phosphate acyltransferase	335	20	1.2598E-64	77.0	9	F:GO:0000166; F:GO:0003676; C:GO:0005634; F:GO:0016746; P:GO:0007165; C:GO:0016021; P:GO:0006396; F:GO:0004871; F:GO:0016787	F:nucleotide binding; F:nucleic acid binding; C:nucleus; F:transferase activity, transferring acyl groups; P:signal transduction; C:integral component of membrane; P:RNA processing; F:signal transducer activity; F:hydrolase activity
XLOC_000506	C-C chemokine receptor type 5-like	2432	20	0.0	59.25	3	F:GO:0004930; P:GO:0007186; C:GO:0016021	F:G-protein coupled receptor activity; P:G-protein coupled receptor signaling pathway; C:integral component of membrane
XLOC_000507	reverse transcriptase	3530	20	4.59752E-77	72.05	3	P:GO:0090304; P:GO:0044260; F:GO:0003824	P:nucleic acid metabolic process; P:cellular macromolecule metabolic process; F:catalytic activity
XLOC_000508	---NA---	1327
XLOC_000509	FCH domain only 2	10764	20	0.0	76.4	4	P:GO:0060287; C:GO:0005813; C:GO:0036064; C:GO:0016021	P:epithelial cilium movement involved in determination of left/right asymmetry; C:centrosome; C:ciliary basal body; C:integral component of membrane
XLOC_000510	Gag-Pol poly	1632	20	9.42496E-104	67.7	2	F:GO:0003676; P:GO:0015074	F:nucleic acid binding; P:DNA integration
XLOC_000511	optic atrophy 1 opa1	5581	20	0.0	85.4	5	F:GO:0005525; F:GO:0003924; C:GO:0005739; P:GO:0006915; P:GO:0007005	F:GTP binding; F:GTPase activity; C:mitochondrion; P:apoptotic process; P:mitochondrion organization	EC:3.6.1.15	Nucleoside-triphosphate phosphatase
XLOC_000512	calpain-9 isoform X1	5531	20	0.0	69.6	4	C:GO:0005737; F:GO:0005509; P:GO:0006508; F:GO:0004198	C:cytoplasm; F:calcium ion binding; P:proteolysis; F:calcium-dependent cysteine-type endopeptidase activity	EC:3.4.22	Acting on peptide bonds (peptidases)
XLOC_000513	Bile salt export pump	1315	20	2.10352E-39	58.0	1	F:GO:0003824	F:catalytic activity
XLOC_000514	TPA: gag-pol poly	1316	20	1.24488E-42	59.2	6	F:GO:0003676; F:GO:0004190; C:GO:0017053; P:GO:0006508; P:GO:0015074; P:GO:0007049	F:nucleic acid binding; F:aspartic-type endopeptidase activity; C:transcriptional repressor complex; P:proteolysis; P:DNA integration; P:cell cycle
XLOC_000515	reverse transcriptase SR3-	2839	20	8.49454E-33	68.95	2	P:GO:0090304; F:GO:0016740	P:nucleic acid metabolic process; F:transferase activity
XLOC_000516	---NA---	776
XLOC_000517	TPA: gag-pol poly	2684	20	9.21631E-57	70.1	9	F:GO:0000166; F:GO:0003676; P:GO:0007165; F:GO:0043167; P:GO:0015074; P:GO:0016310; F:GO:0016773; F:GO:0016301; C:GO:0005622	F:nucleotide binding; F:nucleic acid binding; P:signal transduction; F:ion binding; P:DNA integration; P:phosphorylation; F:phosphotransferase activity, alcohol group as acceptor; F:kinase activity; C:intracellular
XLOC_000518	---NA---	1877
XLOC_000519	ubiquitin-conjugating enzyme E2 G1	2653	20	3.25663E-113	88.3	11	F:GO:0003677; F:GO:0005524; F:GO:0003887; F:GO:0061630; F:GO:0031625; C:GO:0005737; P:GO:0006351; P:GO:0000209; P:GO:0071897; F:GO:0016874; P:GO:0006511	F:DNA binding; F:ATP binding; F:DNA-directed DNA polymerase activity; F:ubiquitin protein ligase activity; F:ubiquitin protein ligase binding; C:cytoplasm; P:transcription, DNA-templated; P:protein polyubiquitination; P:DNA biosynthetic process; F:ligase activity; P:ubiquitin-dependent protein catabolic process	EC:2.7.7.7	DNA-directed DNA polymerase
XLOC_000520	Histone RNA hairpin-binding	2188	20	0.0	63.65	1	F:GO:0003729	F:mRNA binding
XLOC_000521	Serine palmitoyltransferase 1	2337	20	0.0	73.25	5	F:GO:0030170; P:GO:0044271; F:GO:0004758; C:GO:0016021; P:GO:0030148	F:pyridoxal phosphate binding; P:cellular nitrogen compound biosynthetic process; F:serine C-palmitoyltransferase activity; C:integral component of membrane; P:sphingolipid biosynthetic process	EC:2.3.1.50	Serine C-palmitoyltransferase
XLOC_000522	craniofacial development 2-like	407	20	1.78794E-55	75.35	4	P:GO:0090305; F:GO:0003964; F:GO:0004519; P:GO:0006278	P:nucleic acid phosphodiester bond hydrolysis; F:RNA-directed DNA polymerase activity; F:endonuclease activity; P:RNA-dependent DNA biosynthetic process	EC:2.7.7.49	RNA-directed DNA polymerase
XLOC_000523	---NA---	447
XLOC_000524	bicaudal D	6013	20	0.0	69.2	2	C:GO:0005794; P:GO:0006810	C:Golgi apparatus; P:transport
XLOC_000525	hypothetical protein MS3_02993, partial	363	20	8.94805E-19	91.8
XLOC_000526	Surfeit locus 6	6205	20	0.0	65.6
XLOC_000527	---NA---	688
XLOC_000528	---NA---	1178
XLOC_000529	---NA---	329
XLOC_000530	TPA: endonuclease-reverse transcriptase	1816	20	7.65468E-148	83.85	4	F:GO:0005524; P:GO:0006281; P:GO:0006310; F:GO:0004386	F:ATP binding; P:DNA repair; P:DNA recombination; F:helicase activity	EC:3.6.1.15	Nucleoside-triphosphate phosphatase
XLOC_000531	---NA---	782
XLOC_000532	SLIT-ROBO Rho GTPase-activating 1 isoform X5	3490	20	0.0	69.55	6	C:GO:0005737; P:GO:0007165; F:GO:0005096; F:GO:0048365; P:GO:0030336; P:GO:0043547	C:cytoplasm; P:signal transduction; F:GTPase activator activity; F:Rac GTPase binding; P:negative regulation of cell migration; P:positive regulation of GTPase activity
XLOC_000533	SLIT-ROBO Rho GTPase-activating 1	6832	20	2.84016E-161	78.85	6	C:GO:0005737; P:GO:0007165; F:GO:0005096; F:GO:0048365; P:GO:0030336; P:GO:0043547	C:cytoplasm; P:signal transduction; F:GTPase activator activity; F:Rac GTPase binding; P:negative regulation of cell migration; P:positive regulation of GTPase activity
XLOC_000534	Smad nuclear-interacting 1	1919	20	1.83354E-97	90.55
XLOC_000535	Cyclin-dependent kinase	5269	20	0.0	68.8	7	P:GO:0065007; F:GO:0005524; F:GO:0005515; C:GO:0008021; P:GO:0044763; F:GO:0004674; P:GO:0006468	P:biological regulation; F:ATP binding; F:protein binding; C:synaptic vesicle; P:single-organism cellular process; F:protein serine/threonine kinase activity; P:protein phosphorylation	EC:2.7.11	Transferring phosphorus-containing groups
XLOC_000536	---NA---	692
XLOC_000537	prolactin-releasing peptide receptor	3779	20	0.0	76.95	4	C:GO:0005887; P:GO:0007218; P:GO:0007166; F:GO:0004983	C:integral component of plasma membrane; P:neuropeptide signaling pathway; P:cell surface receptor signaling pathway; F:neuropeptide Y receptor activity
XLOC_000538	hypothetical protein MS3_00321	1247	3	5.22756E-100	91.33	1	C:GO:0016021	C:integral component of membrane
XLOC_000539	RNA-directed DNA polymerase from mobile element jockey-like	590	20	3.67642E-69	66.25	2	F:GO:0003964; P:GO:0006278	F:RNA-directed DNA polymerase activity; P:RNA-dependent DNA biosynthetic process	EC:2.7.7.49	RNA-directed DNA polymerase
XLOC_000540	pre-mRNA-splicing factor ATP-dependent RNA helicase DHX16	3343	20	0.0	83.05	6	F:GO:0005524; C:GO:0005737; C:GO:0005681; F:GO:0004004; F:GO:0044822; P:GO:0000398	F:ATP binding; C:cytoplasm; C:spliceosomal complex; F:ATP-dependent RNA helicase activity; F:poly(A) RNA binding; P:mRNA splicing, via spliceosome	EC:3.6.1.3; EC:3.6.1.15	Adenosinetriphosphatase; Nucleoside-triphosphate phosphatase
XLOC_000541	Serine dehydratase-like	4153	20	0.0	68.25	7	F:GO:0000166; F:GO:0003941; F:GO:0030170; F:GO:0003723; C:GO:0005737; P:GO:0006520; F:GO:0004794	F:nucleotide binding; F:L-serine ammonia-lyase activity; F:pyridoxal phosphate binding; F:RNA binding; C:cytoplasm; P:cellular amino acid metabolic process; F:L-threonine ammonia-lyase activity	EC:4.3.1.17; EC:4.3.1.19	L-serine ammonia-lyase; Threonine ammonia-lyase
XLOC_000542	TPA: reverse transcriptase	626	1	9.04936E-72	91.0
XLOC_000543	acyl- :glycerol-3-phosphate acyltransferase	1372	20	0.0	70.3	13	P:GO:0090305; F:GO:0016746; P:GO:0006278; C:GO:0044446; F:GO:0000166; F:GO:0003676; F:GO:0003964; C:GO:0043231; F:GO:0004519; C:GO:0016021; P:GO:0051716; P:GO:0010467; C:GO:0032991	P:nucleic acid phosphodiester bond hydrolysis; F:transferase activity, transferring acyl groups; P:RNA-dependent DNA biosynthetic process; C:intracellular organelle part; F:nucleotide binding; F:nucleic acid binding; F:RNA-directed DNA polymerase activity; C:intracellular membrane-bounded organelle; F:endonuclease activity; C:integral component of membrane; P:cellular response to stimulus; P:gene…	EC:2.7.7.49	RNA-directed DNA polymerase
XLOC_000544	amine GPCR	2485	20	0.0	57.65	4	C:GO:0005887; F:GO:0004930; P:GO:0007186; P:GO:0007166	C:integral component of plasma membrane; F:G-protein coupled receptor activity; P:G-protein coupled receptor signaling pathway; P:cell surface receptor signaling pathway
XLOC_000545	clasp1 cytoplasmic linker associated	3645	20	2.03814E-47	67.55	5	F:GO:0003676; F:GO:0008270; C:GO:0016020; C:GO:0016021; P:GO:0015074	F:nucleic acid binding; F:zinc ion binding; C:membrane; C:integral component of membrane; P:DNA integration
XLOC_000546	amine GPCR	2812	20	5.25936E-128	70.8	5	C:GO:0005887; F:GO:0008528; P:GO:0007218; P:GO:0007166; P:GO:0007200	C:integral component of plasma membrane; F:G-protein coupled peptide receptor activity; P:neuropeptide signaling pathway; P:cell surface receptor signaling pathway; P:phospholipase C-activating G-protein coupled receptor signaling pathway
XLOC_000547	---NA---	1441
XLOC_000548	reverse transcriptase	1008	20	1.24826E-39	64.45	2	F:GO:0046872; P:GO:0006259	F:metal ion binding; P:DNA metabolic process
XLOC_000549	cupin domain	874	20	3.78502E-71	76.95	1	F:GO:0046872	F:metal ion binding
XLOC_000550	reverse transcriptase	714	20	2.39645E-21	90.9
XLOC_000551	tumor necrosis factor receptor related	4791	20	0.0	63.85	1	C:GO:0016021	C:integral component of membrane
XLOC_000552	---NA---	1323
XLOC_000553	reverse transcriptase	5402	16	6.54413E-64	60.69	4	F:GO:0003964; C:GO:0016020; C:GO:0016021; P:GO:0006278	F:RNA-directed DNA polymerase activity; C:membrane; C:integral component of membrane; P:RNA-dependent DNA biosynthetic process
XLOC_000554	Rho GTPase-activating 21-A	8251	20	0.0	70.85	5	F:GO:0003899; P:GO:0007165; F:GO:0005096; P:GO:0032774; P:GO:0043547	F:DNA-directed 5'-3' RNA polymerase activity; P:signal transduction; F:GTPase activator activity; P:RNA biosynthetic process; P:positive regulation of GTPase activity	EC:2.7.7.6	DNA-directed RNA polymerase
XLOC_000555	---NA---	927
XLOC_000556	TPA: gag-pol poly	978	20	1.60696E-46	54.75	3	F:GO:0003676; P:GO:0090304; P:GO:0044260	F:nucleic acid binding; P:nucleic acid metabolic process; P:cellular macromolecule metabolic process
XLOC_000557	NADH dehydrogenase [ubiquinone] 1 beta subcomplex subunit 3	1506	20	1.3395E-48	62.6	3	C:GO:0005747; C:GO:0016021; P:GO:0022900	C:mitochondrial respiratory chain complex I; C:integral component of membrane; P:electron transport chain
XLOC_000558	disulfide-	1195	20	1.67121E-39	72.75	5	F:GO:0003676; C:GO:0016021; F:GO:0043167; P:GO:0015074; F:GO:0016853	F:nucleic acid binding; C:integral component of membrane; F:ion binding; P:DNA integration; F:isomerase activity
XLOC_000559	hypothetical protein MS3_00371	1378	11	2.18478E-112	61.27	1	F:GO:0008270	F:zinc ion binding
XLOC_000560	DNA replication licensing factor	2923	20	1.23713E-78	79.75	10	F:GO:0003677; F:GO:0005524; P:GO:0090305; F:GO:0003964; P:GO:0001676; F:GO:0003723; F:GO:0004519; P:GO:0006260; P:GO:0006278; F:GO:0004467	F:DNA binding; F:ATP binding; P:nucleic acid phosphodiester bond hydrolysis; F:RNA-directed DNA polymerase activity; P:long-chain fatty acid metabolic process; F:RNA binding; F:endonuclease activity; P:DNA replication; P:RNA-dependent DNA biosynthetic process; F:long-chain fatty acid-CoA ligase activity	EC:6.2.1.3; EC:2.7.7.49	Long-chain-fatty-acid--CoA ligase; RNA-directed DNA polymerase
XLOC_000561	GRAM domain-containing 1C	3893	20	0.0	72.2	1	C:GO:0016021	C:integral component of membrane
XLOC_000562	---NA---	580
XLOC_000563	Unconventional prefoldin RPB5 interactor	2071	20	0.0	66.85	6	P:GO:0000122; P:GO:0010923; F:GO:0019212; F:GO:0001106; F:GO:0003682; C:GO:0005665	P:negative regulation of transcription from RNA polymerase II promoter; P:negative regulation of phosphatase activity; F:phosphatase inhibitor activity; F:RNA polymerase II transcription corepressor activity; F:chromatin binding; C:DNA-directed RNA polymerase II, core complex
XLOC_000564	unc-79 homolog	11526	20	0.0	64.95	2	C:GO:0016020; C:GO:0016021	C:membrane; C:integral component of membrane
XLOC_000565	Crooked neck 1	3853	20	0.0	84.25	11	C:GO:0071010; C:GO:0071013; C:GO:0071014; C:GO:0071011; C:GO:0071012; P:GO:0098779; C:GO:0000974; P:GO:0002230; P:GO:0098792; P:GO:0000245; F:GO:0044822	C:prespliceosome; C:catalytic step 2 spliceosome; C:post-mRNA release spliceosomal complex; C:precatalytic spliceosome; C:catalytic step 1 spliceosome; P:positive regulation of macromitophagy in response to mitochondrial depolarization; C:Prp19 complex; P:positive regulation of defense response to virus by host; P:xenophagy; P:spliceosomal complex assembly; F:poly(A) RNA binding
XLOC_000566	---NA---	655
XLOC_000567	WD repeat containing 6	7042	20	0.0	48.75	1	C:GO:0016021	C:integral component of membrane
XLOC_000568	7 transmembrane receptor	2967	20	0.0	66.7	4	P:GO:0007186; C:GO:0016021; P:GO:0007210; F:GO:0004993	P:G-protein coupled receptor signaling pathway; C:integral component of membrane; P:serotonin receptor signaling pathway; F:G-protein coupled serotonin receptor activity
XLOC_000569	RNA-directed DNA polymerase from mobile element jockey-like	787	20	2.89948E-80	59.1	6	F:GO:0003964; F:GO:0016706; P:GO:0006278; P:GO:0055114; F:GO:0008168; P:GO:0032259	F:RNA-directed DNA polymerase activity; F:oxidoreductase activity, acting on paired donors, with incorporation or reduction of molecular oxygen, 2-oxoglutarate as one donor, and incorporation of one atom each of oxygen into both donors; P:RNA-dependent DNA biosynthetic process; P:oxidation-reduction process; F:methyltransferase activity; P:methylation
XLOC_000570	reverse transcriptase	952	20	7.02719E-30	56.75	3	F:GO:0003964; F:GO:0046872; P:GO:0006278	F:RNA-directed DNA polymerase activity; F:metal ion binding; P:RNA-dependent DNA biosynthetic process
XLOC_000571	reverse transcriptase	909	20	4.93096E-104	54.75	2	F:GO:0003964; P:GO:0006278	F:RNA-directed DNA polymerase activity; P:RNA-dependent DNA biosynthetic process
XLOC_000572	5-hydroxytryptamine receptor 1	3154	20	3.79027E-84	78.95	3	C:GO:0005887; F:GO:0016907; P:GO:0007213	C:integral component of plasma membrane; F:G-protein coupled acetylcholine receptor activity; P:G-protein coupled acetylcholine receptor signaling pathway
XLOC_000573	phosphatase methylesterase 1 (S33 family)	1533	1	6.22594E-6	70.0	2	P:GO:0006482; F:GO:0052689	P:protein demethylation; F:carboxylic ester hydrolase activity
XLOC_000574	endonuclease-reverse transcriptase	1710	20	9.86769E-74	62.3	4	P:GO:0090305; F:GO:0003964; F:GO:0004519; P:GO:0006278	P:nucleic acid phosphodiester bond hydrolysis; F:RNA-directed DNA polymerase activity; F:endonuclease activity; P:RNA-dependent DNA biosynthetic process
XLOC_000575	---NA---	1104
XLOC_000576	Bile salt export pump	761	20	3.87158E-35	78.4	8	F:GO:0005524; P:GO:0090305; F:GO:0003964; F:GO:0042626; P:GO:0055085; F:GO:0004519; C:GO:0016021; P:GO:0006278	F:ATP binding; P:nucleic acid phosphodiester bond hydrolysis; F:RNA-directed DNA polymerase activity; F:ATPase activity, coupled to transmembrane movement of substances; P:transmembrane transport; F:endonuclease activity; C:integral component of membrane; P:RNA-dependent DNA biosynthetic process	EC:3.6.1.3; EC:2.7.7.49; EC:3.6.1.15	Adenosinetriphosphatase; RNA-directed DNA polymerase; Nucleoside-triphosphate phosphatase
XLOC_000577	---NA---	733
XLOC_000578	---NA---	811
XLOC_000579	NCK adaptor	4110	20	0.0	58.25	2	F:GO:0003676; P:GO:0015074	F:nucleic acid binding; P:DNA integration
XLOC_000580	WW domain	6096	20	0.0	63.1
XLOC_000581	hypothetical protein MS3_00360	2507	4	0.0	68.75	1	C:GO:0016021	C:integral component of membrane
XLOC_000582	PRA1 family	910	20	4.21866E-93	64.05	1	C:GO:0016021	C:integral component of membrane
XLOC_000583	---NA---	619
XLOC_000584	Actin-related 2-A	2412	20	7.89749E-128	92.55	22	C:GO:0014069; P:GO:0061003; P:GO:0060271; P:GO:0007163; P:GO:0008356; F:GO:0005200; C:GO:0002102; C:GO:0005885; F:GO:0051015; P:GO:0051653; F:GO:0005524; C:GO:0070062; C:GO:0005925; C:GO:0016020; P:GO:0016482; P:GO:0034314; C:GO:0005829; P:GO:0016344; P:GO:0033206; C:GO:0071437; C:GO:0030027; C:GO:0030478	C:postsynaptic density; P:positive regulation of dendritic spine morphogenesis; P:cilium assembly; P:establishment or maintenance of cell polarity; P:asymmetric cell division; F:structural constituent of cytoskeleton; C:podosome; C:Arp2/3 protein complex; F:actin filament binding; P:spindle localization; F:ATP binding; C:extracellular exosome; C:focal adhesion; C:membrane; P:cytosolic transport; …
XLOC_000585	ATP-dependent RNA helicase DDX11	5295	20	3.90787E-116	75.5	4	F:GO:0003676; F:GO:0005524; F:GO:0008026; P:GO:0006139	F:nucleic acid binding; F:ATP binding; F:ATP-dependent helicase activity; P:nucleobase-containing compound metabolic process	EC:3.6.1.3; EC:3.6.1.15	Adenosinetriphosphatase; Nucleoside-triphosphate phosphatase
XLOC_000586	rab6-interacting 2 elks erc cast,	1054	6	1.1751E-23	61.17	2	C:GO:0016020; C:GO:0016021	C:membrane; C:integral component of membrane
XLOC_000587	alpha- sarcomeric isoform X2	4398	20	0.0	72.95	4	F:GO:0051015; F:GO:0005509; P:GO:1902396; P:GO:0070830	F:actin filament binding; F:calcium ion binding; P:protein localization to bicellular tight junction; P:bicellular tight junction assembly
XLOC_000588	---NA---	191
XLOC_000589	TPA_exp: gag	857	20	3.24437E-59	90.25
XLOC_000590	gag-pol poly	3124	20	0.0	76.85	6	F:GO:0003676; F:GO:0004190; P:GO:0006508; P:GO:0015074; P:GO:0016310; F:GO:0016301	F:nucleic acid binding; F:aspartic-type endopeptidase activity; P:proteolysis; P:DNA integration; P:phosphorylation; F:kinase activity	EC:3.4.23	Acting on peptide bonds (peptidases)
XLOC_000591	Nuclear receptor subfamily 5 group A member	10559	20	0.0	90.35	24	P:GO:0009790; F:GO:0008270; P:GO:0061113; C:GO:0090575; F:GO:0000978; F:GO:0003682; F:GO:0005543; P:GO:0045944; P:GO:0008206; P:GO:0042632; P:GO:0043401; P:GO:0006367; P:GO:0042127; C:GO:0005654; F:GO:0000980; P:GO:0030855; F:GO:0001077; F:GO:0005515; C:GO:0005737; F:GO:0004879; F:GO:0003705; F:GO:0003707; P:GO:0045070; P:GO:0030522	P:embryo development; F:zinc ion binding; P:pancreas morphogenesis; C:RNA polymerase II transcription factor complex; F:RNA polymerase II core promoter proximal region sequence-specific DNA binding; F:chromatin binding; F:phospholipid binding; P:positive regulation of transcription from RNA polymerase II promoter; P:bile acid metabolic process; P:cholesterol homeostasis; P:steroid hormone mediate…
XLOC_000592	acyl- :glycerol-3-phosphate acyltransferase	1215	20	1.47014E-162	70.6	8	P:GO:0090304; F:GO:0016746; F:GO:0097159; F:GO:1901363; C:GO:0016021; P:GO:0051716; F:GO:0036094; P:GO:0044699	P:nucleic acid metabolic process; F:transferase activity, transferring acyl groups; F:organic cyclic compound binding; F:heterocyclic compound binding; C:integral component of membrane; P:cellular response to stimulus; F:small molecule binding; P:single-organism process
XLOC_000593	RNA-binding 34	3679	20	0.0	56.5	2	F:GO:0000166; F:GO:0003676	F:nucleotide binding; F:nucleic acid binding
XLOC_000594	---NA---	275
XLOC_000595	DDB1- and CUL4-associated factor-like 1	5921	20	0.0	69.45	3	P:GO:0006811; F:GO:0005488; P:GO:0016567	P:ion transport; F:binding; P:protein ubiquitination
XLOC_000596	NEDD8	552	20	6.11017E-35	93.85
XLOC_000597	semaphorin 5B	5771	20	0.0	50.0	8	P:GO:0050919; P:GO:0001755; C:GO:0016021; P:GO:0048843; F:GO:0045499; F:GO:0030215; P:GO:0030335; P:GO:0071526	P:negative chemotaxis; P:neural crest cell migration; C:integral component of membrane; P:negative regulation of axon extension involved in axon guidance; F:chemorepellent activity; F:semaphorin receptor binding; P:positive regulation of cell migration; P:semaphorin-plexin signaling pathway
XLOC_000598	Coiled-coil domain-containing 96	1892	20	0.0	70.4
XLOC_000599	adducin related	5175	20	0.0	71.15
XLOC_000600	---NA---	463
XLOC_000601	Craniofacial development 2	4399	20	1.34699E-64	61.65	4	P:GO:0090305; F:GO:0003964; F:GO:0004519; P:GO:0006278	P:nucleic acid phosphodiester bond hydrolysis; F:RNA-directed DNA polymerase activity; F:endonuclease activity; P:RNA-dependent DNA biosynthetic process
XLOC_000602	---NA---	591
XLOC_000603	hypothetical protein MS3_03487, partial	1181	1	1.68772E-8	76.0
XLOC_000604	TPA: endonuclease-reverse transcriptase	572	20	1.39109E-89	87.2	4	P:GO:0090305; F:GO:0003964; F:GO:0004519; P:GO:0006278	P:nucleic acid phosphodiester bond hydrolysis; F:RNA-directed DNA polymerase activity; F:endonuclease activity; P:RNA-dependent DNA biosynthetic process	EC:2.7.7.49	RNA-directed DNA polymerase
XLOC_000605	---NA---	1037
XLOC_000606	Ras-related Rab-10	1691	20	8.42277E-73	57.5	5	F:GO:0005525; P:GO:0007264; P:GO:0006904; P:GO:0009306; C:GO:0005622	F:GTP binding; P:small GTPase mediated signal transduction; P:vesicle docking involved in exocytosis; P:protein secretion; C:intracellular
XLOC_000607	Gag-Pol poly	213	3	9.74703E-21	74.0	1	F:GO:0005488	F:binding
XLOC_000608	Bile salt export pump	327	20	4.08679E-64	77.65	11	P:GO:0016579; F:GO:0005524; P:GO:0090305; F:GO:0003964; F:GO:0042626; P:GO:0055085; F:GO:0004519; C:GO:0016021; P:GO:0006278; F:GO:0036459; P:GO:0006511	P:protein deubiquitination; F:ATP binding; P:nucleic acid phosphodiester bond hydrolysis; F:RNA-directed DNA polymerase activity; F:ATPase activity, coupled to transmembrane movement of substances; P:transmembrane transport; F:endonuclease activity; C:integral component of membrane; P:RNA-dependent DNA biosynthetic process; F:thiol-dependent ubiquitinyl hydrolase activity; P:ubiquitin-dependent p…	EC:3.6.1.3; EC:2.7.7.49; EC:3.6.1.15; EC:3.4.19.12	Adenosinetriphosphatase; RNA-directed DNA polymerase; Nucleoside-triphosphate phosphatase; Ubiquitinyl hydrolase 1
XLOC_000609	dynein heavy chain axonemal	6467	20	0.0	85.6	5	F:GO:0016887; F:GO:0005524; F:GO:0003777; C:GO:0030286; P:GO:0007018	F:ATPase activity; F:ATP binding; F:microtubule motor activity; C:dynein complex; P:microtubule-based movement	EC:3.6.1.3; EC:3.6.1.15	Adenosinetriphosphatase; Nucleoside-triphosphate phosphatase
XLOC_000610	tyrosine--tRNA mitochondrial	5060	20	0.0	68.8	5	F:GO:0004831; F:GO:0005524; P:GO:0006437; C:GO:0005739; C:GO:0005829	F:tyrosine-tRNA ligase activity; F:ATP binding; P:tyrosyl-tRNA aminoacylation; C:mitochondrion; C:cytosol	EC:6.1.1.1	Tyrosine--tRNA ligase
XLOC_000611	WD repeat-containing 37-like isoform X1	3315	20	0.0	71.35	5	C:GO:0030008; P:GO:0006888; C:GO:0005737; F:GO:0017112; P:GO:0043547	C:TRAPP complex; P:ER to Golgi vesicle-mediated transport; C:cytoplasm; F:Rab guanyl-nucleotide exchange factor activity; P:positive regulation of GTPase activity
XLOC_000612	---NA---	489
XLOC_000613	probable G- coupled receptor 139	3052	20	0.0	51.05	3	F:GO:0004930; P:GO:0007186; C:GO:0016021	F:G-protein coupled receptor activity; P:G-protein coupled receptor signaling pathway; C:integral component of membrane
XLOC_000614	endonuclease-reverse transcriptase	647	20	5.70588E-84	74.95	12	F:GO:0005525; F:GO:0003964; P:GO:0090501; C:GO:0043231; F:GO:0003924; F:GO:0004519; C:GO:0016020; P:GO:0006278; F:GO:0004672; C:GO:0044446; P:GO:0044699; P:GO:0000398	F:GTP binding; F:RNA-directed DNA polymerase activity; P:RNA phosphodiester bond hydrolysis; C:intracellular membrane-bounded organelle; F:GTPase activity; F:endonuclease activity; C:membrane; P:RNA-dependent DNA biosynthetic process; F:protein kinase activity; C:intracellular organelle part; P:single-organism process; P:mRNA splicing, via spliceosome	EC:2.7.7.49; EC:3.6.1.15	RNA-directed DNA polymerase; Nucleoside-triphosphate phosphatase
XLOC_000615	---NA---	302
XLOC_000616	kin of IRRE 1 isoform X1	4156	20	0.0	65.6	1	C:GO:0016021	C:integral component of membrane
XLOC_000617	endonuclease-reverse transcriptase	8526	20	2.10805E-164	66.75	5	P:GO:0090304; P:GO:0044260; F:GO:0097159; F:GO:1901363; F:GO:0003824	P:nucleic acid metabolic process; P:cellular macromolecule metabolic process; F:organic cyclic compound binding; F:heterocyclic compound binding; F:catalytic activity
XLOC_000618	Transcription elongation factor SPT6	5976	20	0.0	73.35	11	F:GO:0003677; F:GO:0003746; P:GO:0010605; P:GO:0032784; P:GO:0006366; P:GO:0044763; P:GO:0006325; C:GO:0044446; P:GO:0006414; P:GO:0006357; P:GO:0031324	F:DNA binding; F:translation elongation factor activity; P:negative regulation of macromolecule metabolic process; P:regulation of DNA-templated transcription, elongation; P:transcription from RNA polymerase II promoter; P:single-organism cellular process; P:chromatin organization; C:intracellular organelle part; P:translational elongation; P:regulation of transcription from RNA polymerase II pro…
XLOC_000619	Dihydrolipoyllysine-residue succinyltransferase component of 2-oxoglutarate dehydrogenase mitochondrial	2873	20	0.0	77.1	3	F:GO:0004149; C:GO:0045252; P:GO:0006099	F:dihydrolipoyllysine-residue succinyltransferase activity; C:oxoglutarate dehydrogenase complex; P:tricarboxylic acid cycle	EC:2.3.1.61	Dihydrolipoyllysine-residue succinyltransferase
XLOC_000620	reverse transcriptase	2664	20	1.35826E-52	62.1	2	F:GO:0003964; P:GO:0006278	F:RNA-directed DNA polymerase activity; P:RNA-dependent DNA biosynthetic process	EC:2.7.7.49	RNA-directed DNA polymerase
XLOC_000621	Bile salt export pump	1662	20	8.93404E-26	73.6	8	F:GO:0000166; F:GO:0016887; P:GO:0090305; F:GO:0003964; F:GO:0004519; C:GO:0016020; P:GO:0006278; P:GO:0006810	F:nucleotide binding; F:ATPase activity; P:nucleic acid phosphodiester bond hydrolysis; F:RNA-directed DNA polymerase activity; F:endonuclease activity; C:membrane; P:RNA-dependent DNA biosynthetic process; P:transport	EC:3.6.1.3; EC:2.7.7.49; EC:3.6.1.15	Adenosinetriphosphatase; RNA-directed DNA polymerase; Nucleoside-triphosphate phosphatase
XLOC_000622	glycerol kinase 5	12871	20	0.0	65.65	12	P:GO:0006071; F:GO:0005524; F:GO:0004702; P:GO:0046167; C:GO:0005739; F:GO:0004370; C:GO:0016021; P:GO:0006641; P:GO:0007178; P:GO:0019216; P:GO:0023014; F:GO:0004675	P:glycerol metabolic process; F:ATP binding; F:signal transducer, downstream of receptor, with serine/threonine kinase activity; P:glycerol-3-phosphate biosynthetic process; C:mitochondrion; F:glycerol kinase activity; C:integral component of membrane; P:triglyceride metabolic process; P:transmembrane receptor protein serine/threonine kinase signaling pathway; P:regulation of lipid metabolic proc…	EC:2.7.11; EC:2.7.1.30	Transferring phosphorus-containing groups; Glycerol kinase
XLOC_000623	---NA---	856
XLOC_000624	---NA---	332
XLOC_000625	---NA---	976
XLOC_000626	E2F-associated phospho	4780	20	1.24692E-119	60.8	3	C:GO:0005634; P:GO:0034243; P:GO:0008284	C:nucleus; P:regulation of transcription elongation from RNA polymerase II promoter; P:positive regulation of cell proliferation
XLOC_000627	fatty-acid amide hydrolase	4017	20	0.0	58.3	2	F:GO:0004040; F:GO:0016884	F:amidase activity; F:carbon-nitrogen ligase activity, with glutamine as amido-N-donor	EC:3.5.1.4	Amidase
XLOC_000628	---NA---	1039
XLOC_000629	Amidase	4176	20	0.0	66.05	2	F:GO:0004040; F:GO:0016884	F:amidase activity; F:carbon-nitrogen ligase activity, with glutamine as amido-N-donor	EC:3.5.1.4	Amidase
XLOC_000630	Fatty acid amide hydrolase 1	3123	20	0.0	66.7	3	F:GO:0004040; C:GO:0016021; F:GO:0016884	F:amidase activity; C:integral component of membrane; F:carbon-nitrogen ligase activity, with glutamine as amido-N-donor	EC:3.5.1.4	Amidase
XLOC_000631	acyl- :glycerol-3-phosphate acyltransferase	1494	20	0.0	70.1	7	F:GO:0000166; P:GO:0090305; F:GO:0003964; F:GO:0004519; C:GO:0016020; P:GO:0006278; F:GO:0043168	F:nucleotide binding; P:nucleic acid phosphodiester bond hydrolysis; F:RNA-directed DNA polymerase activity; F:endonuclease activity; C:membrane; P:RNA-dependent DNA biosynthetic process; F:anion binding	EC:2.7.7.49	RNA-directed DNA polymerase
XLOC_000632	endonuclease-reverse transcriptase	289	20	2.02173E-40	81.85	5	P:GO:0090305; F:GO:0003964; F:GO:0004519; C:GO:0016021; P:GO:0006278	P:nucleic acid phosphodiester bond hydrolysis; F:RNA-directed DNA polymerase activity; F:endonuclease activity; C:integral component of membrane; P:RNA-dependent DNA biosynthetic process	EC:2.7.7.49	RNA-directed DNA polymerase
XLOC_000633	Rho-related racI	1064	20	6.7926E-34	65.2	3	F:GO:0003676; F:GO:0008270; P:GO:0015074	F:nucleic acid binding; F:zinc ion binding; P:DNA integration
XLOC_000634	Cationic amino acid transporter 4	4815	20	0.0	75.95	8	C:GO:0005887; F:GO:0003677; F:GO:0005524; F:GO:0015179; P:GO:1902475; F:GO:0015297; F:GO:0004672; P:GO:0006468	C:integral component of plasma membrane; F:DNA binding; F:ATP binding; F:L-amino acid transmembrane transporter activity; P:L-alpha-amino acid transmembrane transport; F:antiporter activity; F:protein kinase activity; P:protein phosphorylation
XLOC_000635	uncharacterized protein Smp_201530	1675	2	2.83093E-19	69.5	1	C:GO:0016020	C:membrane
XLOC_000636	patatin-like phospholipase domain-containing 3 isoform X2	2487	20	0.0	66.7	1	P:GO:0006629	P:lipid metabolic process
XLOC_000637	Thioredoxin-related transmembrane 2	2764	20	0.0	75.95	3	C:GO:0005623; C:GO:0016021; P:GO:0045454	C:cell; C:integral component of membrane; P:cell redox homeostasis
XLOC_000638	---NA---	656
XLOC_000639	TPA: endonuclease-reverse transcriptase	457	20	8.08048E-80	51.55	15	P:GO:0030163; P:GO:0006096; F:GO:0016829; P:GO:0006278; P:GO:0007155; C:GO:0000502; F:GO:0004332; F:GO:0000166; F:GO:0051015; F:GO:0005524; F:GO:0003964; F:GO:0003723; C:GO:0005737; F:GO:0003824; F:GO:0016787	P:protein catabolic process; P:glycolytic process; F:lyase activity; P:RNA-dependent DNA biosynthetic process; P:cell adhesion; C:proteasome complex; F:fructose-bisphosphate aldolase activity; F:nucleotide binding; F:actin filament binding; F:ATP binding; F:RNA-directed DNA polymerase activity; F:RNA binding; C:cytoplasm; F:catalytic activity; F:hydrolase activity
XLOC_000640	TPA: endonuclease-reverse transcriptase	599	20	3.64215E-110	63.85	3	F:GO:0003964; F:GO:0003723; P:GO:0006278	F:RNA-directed DNA polymerase activity; F:RNA binding; P:RNA-dependent DNA biosynthetic process	EC:2.7.7.49	RNA-directed DNA polymerase
XLOC_000641	Leucine-rich repeat-containing 63	1309	20	0.0	58.25
XLOC_000642	cell adhesion molecule	1145	2	6.03763E-83	90.5
XLOC_000643	cell adhesion molecule	2962	20	0.0	44.95	2	C:GO:0016020; C:GO:0016021	C:membrane; C:integral component of membrane
XLOC_000644	reverse transcriptase SR3-	690	20	4.66147E-86	77.9	4	P:GO:0090305; F:GO:0003964; F:GO:0004519; P:GO:0006278	P:nucleic acid phosphodiester bond hydrolysis; F:RNA-directed DNA polymerase activity; F:endonuclease activity; P:RNA-dependent DNA biosynthetic process	EC:2.7.7.49	RNA-directed DNA polymerase
XLOC_000645	AMP deaminase	2231	20	0.0	85.5	10	F:GO:0003876; P:GO:0052652; P:GO:0072015; F:GO:0046872; P:GO:0032264; P:GO:0046033; P:GO:0046034; P:GO:0046039; P:GO:0097009; P:GO:0042632	F:AMP deaminase activity; P:cyclic purine nucleotide metabolic process; P:glomerular visceral epithelial cell development; F:metal ion binding; P:IMP salvage; P:AMP metabolic process; P:ATP metabolic process; P:GTP metabolic process; P:energy homeostasis; P:cholesterol homeostasis	EC:3.5.4.17; EC:3.5.4.6	Adenosine-phosphate deaminase; AMP deaminase
XLOC_000646	Gag-Pol poly	1246	20	1.11723E-119	67.15	1	P:GO:0008152	P:metabolic process
XLOC_000647	hypothetical protein Smp_113310	474	2	1.58204E-5	50.0	1	F:GO:0008270	F:zinc ion binding
XLOC_000648	hypothetical protein MS3_00408, partial	415	1	1.03389E-59	100.0
XLOC_000649	hypothetical protein MS3_00408, partial	4287	6	0.0	75.83	5	C:GO:0005635; F:GO:0051015; F:GO:0003779; P:GO:0090286; C:GO:0034993	C:nuclear envelope; F:actin filament binding; F:actin binding; P:cytoskeletal anchoring at nuclear membrane; C:LINC complex
XLOC_000650	acyl- :glycerol-3-phosphate acyltransferase	783	20	2.95449E-102	76.05	16	P:GO:0065007; F:GO:0016746; P:GO:0022607; F:GO:0043167; P:GO:1902589; P:GO:0006259; C:GO:0044446; P:GO:0000398; F:GO:0000166; F:GO:0003676; C:GO:0005634; F:GO:0003779; C:GO:0016021; P:GO:0051716; C:GO:0032991; F:GO:0016787	P:biological regulation; F:transferase activity, transferring acyl groups; P:cellular component assembly; F:ion binding; P:single-organism organelle organization; P:DNA metabolic process; C:intracellular organelle part; P:mRNA splicing, via spliceosome; F:nucleotide binding; F:nucleic acid binding; C:nucleus; F:actin binding; C:integral component of membrane; P:cellular response to stimulus; C:ma…
XLOC_000651	rhoptry	4225	8	0.0	60.0	2	F:GO:0003676; C:GO:0016020	F:nucleic acid binding; C:membrane
XLOC_000652	serine threonine- kinase grp	2257	20	0.0	59.4	3	F:GO:0005524; F:GO:0004672; P:GO:0006468	F:ATP binding; F:protein kinase activity; P:protein phosphorylation
XLOC_000653	hypothetical protein MS3_00431	3193	9	0.0	74.0	1	C:GO:0016021	C:integral component of membrane
XLOC_000654	phosphatase methylesterase 1 (S33 family)	2955	4	3.26596E-16	72.25	13	F:GO:0016715; P:GO:0034244; C:GO:0032021; P:GO:0006482; F:GO:0004497; F:GO:0004500; C:GO:0005634; F:GO:0005507; P:GO:0045892; F:GO:0016491; F:GO:0003824; P:GO:0055114; F:GO:0052689	F:oxidoreductase activity, acting on paired donors, with incorporation or reduction of molecular oxygen, reduced ascorbate as one donor, and incorporation of one atom of oxygen; P:negative regulation of transcription elongation from RNA polymerase II promoter; C:NELF complex; P:protein demethylation; F:monooxygenase activity; F:dopamine beta-monooxygenase activity; C:nucleus; F:copper ion binding…
XLOC_000655	TPA: endonuclease-reverse transcriptase	757	14	1.65243E-7	80.64	3	F:GO:0003964; F:GO:0003723; P:GO:0006278	F:RNA-directed DNA polymerase activity; F:RNA binding; P:RNA-dependent DNA biosynthetic process
XLOC_000656	TPA: endonuclease-reverse transcriptase	7689	20	3.78422E-45	69.05	2	P:GO:0090304; F:GO:0003824	P:nucleic acid metabolic process; F:catalytic activity
XLOC_000657	---NA---	1331
XLOC_000658	reverse transcriptase	1070	20	1.25172E-52	56.15	2	F:GO:0003964; P:GO:0006278	F:RNA-directed DNA polymerase activity; P:RNA-dependent DNA biosynthetic process
XLOC_000659	hypothetical protein MS3_00437, partial	2099	6	1.96657E-44	88.17	1	C:GO:0016021	C:integral component of membrane
XLOC_000660	Neuropilin and tolloid 2	5909	20	6.24029E-16	74.65	5	P:GO:0090305; F:GO:0003964; F:GO:0004519; C:GO:0016021; P:GO:0006278	P:nucleic acid phosphodiester bond hydrolysis; F:RNA-directed DNA polymerase activity; F:endonuclease activity; C:integral component of membrane; P:RNA-dependent DNA biosynthetic process	EC:2.7.7.49	RNA-directed DNA polymerase
XLOC_000661	kintoun	3926	20	0.0	59.6	1	C:GO:0005856	C:cytoskeleton
XLOC_000662	acyl- :glycerol-3-phosphate acyltransferase	752	20	1.07108E-113	75.9	8	F:GO:0000166; P:GO:0090305; F:GO:0003964; F:GO:0004519; C:GO:0016021; P:GO:0051716; P:GO:0006278; P:GO:0044699	F:nucleotide binding; P:nucleic acid phosphodiester bond hydrolysis; F:RNA-directed DNA polymerase activity; F:endonuclease activity; C:integral component of membrane; P:cellular response to stimulus; P:RNA-dependent DNA biosynthetic process; P:single-organism process	EC:2.7.7.49	RNA-directed DNA polymerase
XLOC_000663	rna-binding related	7379	20	0.0	81.2	1	F:GO:0003723	F:RNA binding
XLOC_000664	hypothetical protein Smp_106410	513	1	1.71044E-8	78.0
XLOC_000665	---NA---	882
XLOC_000666	acyl- :glycerol-3-phosphate acyltransferase	3538	20	0.0	69.1	6	F:GO:0000166; P:GO:0090304; F:GO:0016746; P:GO:0044260; C:GO:0016021; F:GO:0016787	F:nucleotide binding; P:nucleic acid metabolic process; F:transferase activity, transferring acyl groups; P:cellular macromolecule metabolic process; C:integral component of membrane; F:hydrolase activity
XLOC_000667	hypothetical protein T265_15318, partial	1810	1	5.06233E-4	70.0
XLOC_000668	acyl- :glycerol-3-phosphate acyltransferase	1073	20	2.22854E-125	77.65	9	P:GO:0090305; F:GO:0003964; P:GO:0006801; F:GO:0016491; F:GO:0004519; C:GO:0016020; F:GO:0043167; P:GO:0006278; P:GO:0044710	P:nucleic acid phosphodiester bond hydrolysis; F:RNA-directed DNA polymerase activity; P:superoxide metabolic process; F:oxidoreductase activity; F:endonuclease activity; C:membrane; F:ion binding; P:RNA-dependent DNA biosynthetic process; P:single-organism metabolic process	EC:2.7.7.49	RNA-directed DNA polymerase
XLOC_000669	iron-sulfur cluster assembly scaffold	1182	20	1.83894E-99	90.9	8	P:GO:0006879; F:GO:0036455; P:GO:0044571; C:GO:0005759; F:GO:0008198; F:GO:0051539; P:GO:0097428; F:GO:0051537	P:cellular iron ion homeostasis; F:iron-sulfur transferase activity; P:[2Fe-2S] cluster assembly; C:mitochondrial matrix; F:ferrous iron binding; F:4 iron, 4 sulfur cluster binding; P:protein maturation by iron-sulfur cluster transfer; F:2 iron, 2 sulfur cluster binding
XLOC_000670	Adenylate kinase 7	6161	20	0.0	72.35	4	F:GO:0005524; P:GO:0016310; F:GO:0019205; P:GO:0006139	F:ATP binding; P:phosphorylation; F:nucleobase-containing compound kinase activity; P:nucleobase-containing compound metabolic process
XLOC_000671	TPA: gag-pol poly	435	20	5.03135E-41	63.5	3	P:GO:0043170; P:GO:0044238; P:GO:0009987	P:macromolecule metabolic process; P:primary metabolic process; P:cellular process
XLOC_000672	Gap-Pol poly	403	20	1.66215E-72	83.3	7	F:GO:0003676; F:GO:0003964; F:GO:0008270; F:GO:0004190; P:GO:0006508; P:GO:0015074; P:GO:0006278	F:nucleic acid binding; F:RNA-directed DNA polymerase activity; F:zinc ion binding; F:aspartic-type endopeptidase activity; P:proteolysis; P:DNA integration; P:RNA-dependent DNA biosynthetic process	EC:3.4.23; EC:2.7.7.49	Acting on peptide bonds (peptidases); RNA-directed DNA polymerase
XLOC_000673	---NA---	1232
XLOC_000674	reverse transcriptase	602	20	6.09085E-26	62.45	3	P:GO:0044260; F:GO:0003824; P:GO:0044238	P:cellular macromolecule metabolic process; F:catalytic activity; P:primary metabolic process
XLOC_000675	---NA---	348
XLOC_000676	phosphatase methylesterase 1 (S33 family)	1506	3	2.44218E-6	67.67	2	P:GO:0006482; F:GO:0052689	P:protein demethylation; F:carboxylic ester hydrolase activity
XLOC_000677	Bile salt export pump	465	20	5.69063E-68	77.15	8	F:GO:0005524; P:GO:0090305; F:GO:0003964; F:GO:0042626; P:GO:0055085; F:GO:0004519; C:GO:0016021; P:GO:0006278	F:ATP binding; P:nucleic acid phosphodiester bond hydrolysis; F:RNA-directed DNA polymerase activity; F:ATPase activity, coupled to transmembrane movement of substances; P:transmembrane transport; F:endonuclease activity; C:integral component of membrane; P:RNA-dependent DNA biosynthetic process	EC:3.6.1.3; EC:2.7.7.49; EC:3.6.1.15	Adenosinetriphosphatase; RNA-directed DNA polymerase; Nucleoside-triphosphate phosphatase
XLOC_000678	---NA---	947
XLOC_000679	---NA---	437
XLOC_000680	DNA-(apurinic or apyrimidinic site) lyase	1337	20	0.0	76.15	7	C:GO:0005634; F:GO:0003677; P:GO:0090305; P:GO:0006284; F:GO:0046872; F:GO:0003906; F:GO:0008311	C:nucleus; F:DNA binding; P:nucleic acid phosphodiester bond hydrolysis; P:base-excision repair; F:metal ion binding; F:DNA-(apurinic or apyrimidinic site) lyase activity; F:double-stranded DNA 3'-5' exodeoxyribonuclease activity	EC:4.2.99.18; EC:3.1.11; EC:3.1.15	DNA-(apurinic or apyrimidinic site) lyase; Acting on ester bonds; Acting on ester bonds
XLOC_000681	reverse transcriptase SR3-	1112	20	6.07869E-106	87.35	4	P:GO:0090305; F:GO:0003964; F:GO:0004519; P:GO:0006278	P:nucleic acid phosphodiester bond hydrolysis; F:RNA-directed DNA polymerase activity; F:endonuclease activity; P:RNA-dependent DNA biosynthetic process	EC:2.7.7.49	RNA-directed DNA polymerase
XLOC_000682	POU domain CF1A	3956	20	0.0	88.85	6	C:GO:0005634; F:GO:0003700; P:GO:0006351; F:GO:0043565; P:GO:0007420; P:GO:0006357	C:nucleus; F:transcription factor activity, sequence-specific DNA binding; P:transcription, DNA-templated; F:sequence-specific DNA binding; P:brain development; P:regulation of transcription from RNA polymerase II promoter
XLOC_000683	POU class transcription factor 1-A	1383	2	0.0	89.0	5	C:GO:0005634; F:GO:0003700; P:GO:0006351; P:GO:0006355; F:GO:0043565	C:nucleus; F:transcription factor activity, sequence-specific DNA binding; P:transcription, DNA-templated; P:regulation of transcription, DNA-templated; F:sequence-specific DNA binding
XLOC_000684	---NA---	1265
XLOC_000685	hypothetical protein Smp_153330	349	1	4.45505E-6	72.0
XLOC_000686	hypothetical protein MS3_09379, partial	505	12	7.56E-48	75.33
XLOC_000687	hypothetical protein Smp_051110	568	20	2.17867E-37	60.65
XLOC_000688	---NA---	883
XLOC_000689	endonuclease-reverse transcriptase	665	20	1.11773E-67	78.0	7	F:GO:0003964; P:GO:0090501; F:GO:0004519; P:GO:0006278; P:GO:0006396; P:GO:0044763; C:GO:0044424	F:RNA-directed DNA polymerase activity; P:RNA phosphodiester bond hydrolysis; F:endonuclease activity; P:RNA-dependent DNA biosynthetic process; P:RNA processing; P:single-organism cellular process; C:intracellular part	EC:2.7.7.49	RNA-directed DNA polymerase
XLOC_000690	tar DNA-binding	4371	20	0.0	76.85	2	F:GO:0000166; F:GO:0003677	F:nucleotide binding; F:DNA binding
XLOC_000691	laminin gamma-1 chain	4155	20	1.38505E-89	75.55	5	P:GO:0090304; C:GO:0005604; P:GO:0048731; F:GO:0003824; P:GO:0070831	P:nucleic acid metabolic process; C:basement membrane; P:system development; F:catalytic activity; P:basement membrane assembly
XLOC_000692	reverse transcriptase SR3-	570	20	3.94133E-34	84.0	8	F:GO:0000166; F:GO:0016887; P:GO:0090305; F:GO:0003964; F:GO:0004519; C:GO:0016020; P:GO:0006278; P:GO:0006810	F:nucleotide binding; F:ATPase activity; P:nucleic acid phosphodiester bond hydrolysis; F:RNA-directed DNA polymerase activity; F:endonuclease activity; C:membrane; P:RNA-dependent DNA biosynthetic process; P:transport	EC:3.6.1.3; EC:2.7.7.49; EC:3.6.1.15	Adenosinetriphosphatase; RNA-directed DNA polymerase; Nucleoside-triphosphate phosphatase
XLOC_000693	reverse transcriptase	947	20	1.51429E-59	64.2	1	F:GO:0005488	F:binding
XLOC_000694	expressed conserved	2837	13	1.01217E-58	69.38	1	C:GO:0016021	C:integral component of membrane
XLOC_000695	---NA---	634
XLOC_000696	Bile salt export pump	834	11	1.94178E-12	69.36	2	P:GO:0090304; F:GO:0003824	P:nucleic acid metabolic process; F:catalytic activity
XLOC_000697	phosphatase methylesterase 1 (S33 family)	916	5	4.05388E-7	74.4	2	P:GO:0006482; F:GO:0052689	P:protein demethylation; F:carboxylic ester hydrolase activity	EC:3.1.1.1	Carboxylesterase
XLOC_000698	Bile salt export pump	381	20	1.4555E-22	71.85	9	F:GO:0000166; F:GO:0016887; P:GO:0016579; P:GO:0090304; C:GO:0016020; P:GO:0006810; F:GO:0016853; F:GO:0036459; P:GO:0006511	F:nucleotide binding; F:ATPase activity; P:protein deubiquitination; P:nucleic acid metabolic process; C:membrane; P:transport; F:isomerase activity; F:thiol-dependent ubiquitinyl hydrolase activity; P:ubiquitin-dependent protein catabolic process	EC:3.6.1.3; EC:3.6.1.15; EC:3.4.19.12	Adenosinetriphosphatase; Nucleoside-triphosphate phosphatase; Ubiquitinyl hydrolase 1
XLOC_000699	LINE-1 retrotransposable element ORF2	2115	20	3.87651E-59	72.0	4	P:GO:0090305; F:GO:0003964; F:GO:0004519; P:GO:0006278	P:nucleic acid phosphodiester bond hydrolysis; F:RNA-directed DNA polymerase activity; F:endonuclease activity; P:RNA-dependent DNA biosynthetic process	EC:2.7.7.49	RNA-directed DNA polymerase
XLOC_000700	RNA-directed DNA polymerase from mobile element jockey-like	1806	20	1.17203E-167	50.0	1	C:GO:0016020	C:membrane
XLOC_000701	TPA: endonuclease-reverse transcriptase	1709	2	9.0385E-17	65.0
XLOC_000702	SMG7	4000	20	0.0	58.3
XLOC_000703	acyl- :glycerol-3-phosphate acyltransferase	553	20	6.62888E-115	77.45	6	P:GO:0090304; F:GO:0016746; C:GO:0016021; P:GO:0034654; C:GO:0044424; P:GO:0034645	P:nucleic acid metabolic process; F:transferase activity, transferring acyl groups; C:integral component of membrane; P:nucleobase-containing compound biosynthetic process; C:intracellular part; P:cellular macromolecule biosynthetic process
XLOC_000704	---NA---	930
XLOC_000705	endonuclease-reverse transcriptase	2828	20	4.27356E-110	73.1	2	F:GO:0003964; P:GO:0006278	F:RNA-directed DNA polymerase activity; P:RNA-dependent DNA biosynthetic process	EC:2.7.7.49	RNA-directed DNA polymerase
XLOC_000706	Dr1	1416	20	9.5719E-157	73.5	2	C:GO:0005634; F:GO:0046982	C:nucleus; F:protein heterodimerization activity
XLOC_000707	unnamed protein product	359	1	1.03452E-12	75.0
XLOC_000708	60S ribosomal L8	1036	20	1.01674E-173	94.05	4	F:GO:0003723; F:GO:0003735; P:GO:0002181; C:GO:0022625	F:RNA binding; F:structural constituent of ribosome; P:cytoplasmic translation; C:cytosolic large ribosomal subunit
XLOC_000709	leucine- glutamate- and lysine-rich 1 isoform X2	2417	20	0.0	63.0	4	F:GO:0003746; P:GO:0016310; F:GO:0016301; P:GO:0006414	F:translation elongation factor activity; P:phosphorylation; F:kinase activity; P:translational elongation
XLOC_000710	pol poly	289	20	7.63571E-48	76.45	4	F:GO:0003676; F:GO:0004190; P:GO:0006508; P:GO:0015074	F:nucleic acid binding; F:aspartic-type endopeptidase activity; P:proteolysis; P:DNA integration	EC:3.4.23	Acting on peptide bonds (peptidases)
XLOC_000711	tar DNA-binding	4969	20	0.0	80.9	2	F:GO:0000166; F:GO:0003677	F:nucleotide binding; F:DNA binding
XLOC_000712	Lissencephaly type-1-like homology motif,domain-containing	1814	20	9.73779E-101	74.8	7	P:GO:0090305; F:GO:0003964; F:GO:0003723; C:GO:0005815; P:GO:0034453; F:GO:0004519; P:GO:0006278	P:nucleic acid phosphodiester bond hydrolysis; F:RNA-directed DNA polymerase activity; F:RNA binding; C:microtubule organizing center; P:microtubule anchoring; F:endonuclease activity; P:RNA-dependent DNA biosynthetic process	EC:2.7.7.49	RNA-directed DNA polymerase
XLOC_000713	hypothetical protein MS3_00423	2050	2	5.00891E-88	90.5
XLOC_000714	hypothetical protein Smp_002740.1	1330	9	3.92173E-102	82.22	1	C:GO:0016021	C:integral component of membrane
XLOC_000715	Bile salt export pump	1675	20	1.60348E-36	75.8	11	P:GO:0016579; F:GO:0005524; P:GO:0090305; F:GO:0003964; F:GO:0042626; P:GO:0055085; F:GO:0004519; C:GO:0016021; P:GO:0006278; F:GO:0036459; P:GO:0006511	P:protein deubiquitination; F:ATP binding; P:nucleic acid phosphodiester bond hydrolysis; F:RNA-directed DNA polymerase activity; F:ATPase activity, coupled to transmembrane movement of substances; P:transmembrane transport; F:endonuclease activity; C:integral component of membrane; P:RNA-dependent DNA biosynthetic process; F:thiol-dependent ubiquitinyl hydrolase activity; P:ubiquitin-dependent p…	EC:3.6.1.3; EC:2.7.7.49; EC:3.6.1.15; EC:3.4.19.12	Adenosinetriphosphatase; RNA-directed DNA polymerase; Nucleoside-triphosphate phosphatase; Ubiquitinyl hydrolase 1
XLOC_000716	reverse transcriptase	1326	2	3.77257E-7	57.0	2	F:GO:0003964; P:GO:0006278	F:RNA-directed DNA polymerase activity; P:RNA-dependent DNA biosynthetic process
XLOC_000717	Ubiquitin carboxyl-terminal hydrolase 44	3671	20	0.0	61.65	4	P:GO:0016579; F:GO:0008270; F:GO:0036459; P:GO:0006511	P:protein deubiquitination; F:zinc ion binding; F:thiol-dependent ubiquitinyl hydrolase activity; P:ubiquitin-dependent protein catabolic process	EC:3.4.19.12	Ubiquitinyl hydrolase 1
XLOC_000718	---NA---	848
XLOC_000719	OTU domain-containing 3-like	2017	20	0.0	61.85	2	P:GO:0006508; F:GO:0008233	P:proteolysis; F:peptidase activity
XLOC_000720	Phosphoinositide 3-kinase regulatory subunit 4	8700	20	0.0	71.4	14	C:GO:0034272; C:GO:0034271; C:GO:0005770; P:GO:0045324; F:GO:0004674; P:GO:0006468; P:GO:0006623; C:GO:0005643; P:GO:0000398; F:GO:0003676; F:GO:0005524; C:GO:0071561; P:GO:0030242; P:GO:0016236	C:phosphatidylinositol 3-kinase complex, class III, type II; C:phosphatidylinositol 3-kinase complex, class III, type I; C:late endosome; P:late endosome to vacuole transport; F:protein serine/threonine kinase activity; P:protein phosphorylation; P:protein targeting to vacuole; C:nuclear pore; P:mRNA splicing, via spliceosome; F:nucleic acid binding; F:ATP binding; C:nucleus-vacuole junction; P:p…	EC:2.7.11	Transferring phosphorus-containing groups
XLOC_000721	---NA---	352
XLOC_000722	Aryl hydrocarbon receptor nuclear	4231	20	0.0	62.1	1	F:GO:0046983	F:protein dimerization activity
XLOC_000723	---NA---	572
XLOC_000724	TPA: endonuclease-reverse transcriptase	510	20	1.00504E-85	63.55	3	F:GO:0003964; F:GO:0003723; P:GO:0006278	F:RNA-directed DNA polymerase activity; F:RNA binding; P:RNA-dependent DNA biosynthetic process
XLOC_000725	TPA: endonuclease-reverse transcriptase	798	20	4.38276E-86	66.35	3	F:GO:0003964; F:GO:0003723; P:GO:0006278	F:RNA-directed DNA polymerase activity; F:RNA binding; P:RNA-dependent DNA biosynthetic process
XLOC_000726	TPA: hypothetical protein	634	7	2.60897E-56	69.57
XLOC_000727	hox Smox1	4429	20	0.0	86.65	5	C:GO:0005634; F:GO:0003700; P:GO:0007275; P:GO:0006355; F:GO:0043565	C:nucleus; F:transcription factor activity, sequence-specific DNA binding; P:multicellular organism development; P:regulation of transcription, DNA-templated; F:sequence-specific DNA binding
XLOC_000728	craniofacial development 2-like	1164	20	0.0	71.8	4	P:GO:0090305; F:GO:0003964; F:GO:0004519; P:GO:0006278	P:nucleic acid phosphodiester bond hydrolysis; F:RNA-directed DNA polymerase activity; F:endonuclease activity; P:RNA-dependent DNA biosynthetic process	EC:2.7.7.49	RNA-directed DNA polymerase
XLOC_000729	---NA---	798
XLOC_000730	---NA---	2287
XLOC_000731	Lysosomal Pro-X carboxypeptidase	2146	20	0.0	69.7	5	P:GO:0065007; P:GO:0006508; F:GO:0004185; F:GO:0008239; P:GO:0032501	P:biological regulation; P:proteolysis; F:serine-type carboxypeptidase activity; F:dipeptidyl-peptidase activity; P:multicellular organismal process	EC:3.4.11; EC:3.4.21; EC:3.4.16	Acting on peptide bonds (peptidases); Acting on peptide bonds (peptidases); Acting on peptide bonds (peptidases)
XLOC_000732	---NA---	1117
XLOC_000733	homeobox abdominal-B-like	2162	20	4.82823E-118	80.35	4	C:GO:0005634; C:GO:0016021; P:GO:0006355; F:GO:0043565	C:nucleus; C:integral component of membrane; P:regulation of transcription, DNA-templated; F:sequence-specific DNA binding
XLOC_000734	tRNA (uracil-5-)-methyltransferase A	5521	20	0.0	67.5	6	F:GO:0000166; F:GO:0008173; P:GO:0001510; F:GO:0003723; C:GO:0005739; P:GO:0006396	F:nucleotide binding; F:RNA methyltransferase activity; P:RNA methylation; F:RNA binding; C:mitochondrion; P:RNA processing
XLOC_000735	---NA---	300
XLOC_000736	vacuolar sorting-associated 16 homolog	3649	20	0.0	60.75	9	P:GO:0032889; C:GO:0005768; P:GO:0035542; F:GO:0003779; P:GO:0007033; P:GO:0016197; P:GO:0006886; C:GO:0005765; C:GO:0030897	P:regulation of vacuole fusion, non-autophagic; C:endosome; P:regulation of SNARE complex assembly; F:actin binding; P:vacuole organization; P:endosomal transport; P:intracellular protein transport; C:lysosomal membrane; C:HOPS complex
XLOC_000737	probable ATP-dependent RNA helicase DHX37	4328	20	0.0	63.55	7	F:GO:0005524; C:GO:0005737; C:GO:0016021; P:GO:0006396; C:GO:0005730; F:GO:0004004; F:GO:0044822	F:ATP binding; C:cytoplasm; C:integral component of membrane; P:RNA processing; C:nucleolus; F:ATP-dependent RNA helicase activity; F:poly(A) RNA binding	EC:3.6.1.3; EC:3.6.1.15	Adenosinetriphosphatase; Nucleoside-triphosphate phosphatase
XLOC_000738	RNA-binding 8A	886	20	9.81109E-113	80.65	12	F:GO:0000166; C:GO:0035145; P:GO:0008380; P:GO:0000184; C:GO:0005737; P:GO:0000381; C:GO:0016607; C:GO:0016020; F:GO:0003729; F:GO:0004386; P:GO:0006397; P:GO:0051028	F:nucleotide binding; C:exon-exon junction complex; P:RNA splicing; P:nuclear-transcribed mRNA catabolic process, nonsense-mediated decay; C:cytoplasm; P:regulation of alternative mRNA splicing, via spliceosome; C:nuclear speck; C:membrane; F:mRNA binding; F:helicase activity; P:mRNA processing; P:mRNA transport	EC:3.6.1.15	Nucleoside-triphosphate phosphatase
XLOC_000739	nicotinamide nicotinic acid mononucleotide adenylyltransferase 3	3164	20	3.7663E-83	58.8	4	F:GO:0005524; F:GO:0004515; P:GO:0034628; F:GO:0000309	F:ATP binding; F:nicotinate-nucleotide adenylyltransferase activity; P:'de novo' NAD biosynthetic process from aspartate; F:nicotinamide-nucleotide adenylyltransferase activity	EC:2.7.7.1; EC:2.7.7.18	Nicotinamide-nucleotide adenylyltransferase; Nicotinate-nucleotide adenylyltransferase
XLOC_000740	Leucine-rich repeat-containing	6787	20	0.0	69.1	3	P:GO:0006086; F:GO:0004739; P:GO:0055114	P:acetyl-CoA biosynthetic process from pyruvate; F:pyruvate dehydrogenase (acetyl-transferring) activity; P:oxidation-reduction process	EC:1.2.4.1	Pyruvate dehydrogenase (acetyl-transferring)
XLOC_000741	hypotheticial protein	294	1	2.99082E-5	61.0
XLOC_000742	ac transposable element-derived 5	1229	20	7.80877E-13	52.3
XLOC_000743	nuclear pore complex nup88	6894	15	0.0	58.47	7	P:GO:0000056; P:GO:0006406; P:GO:0000055; P:GO:0006606; P:GO:0006611; F:GO:0005215; C:GO:0005643	P:ribosomal small subunit export from nucleus; P:mRNA export from nucleus; P:ribosomal large subunit export from nucleus; P:protein import into nucleus; P:protein export from nucleus; F:transporter activity; C:nuclear pore
XLOC_000744	oxidoreductase TDA3	6247	20	4.26483E-164	58.6	2	F:GO:0016491; P:GO:0055114	F:oxidoreductase activity; P:oxidation-reduction process
XLOC_000745	endonuclease-reverse transcriptase	5165	20	2.01398E-106	74.85	4	P:GO:0090305; F:GO:0003964; F:GO:0004519; P:GO:0006278	P:nucleic acid phosphodiester bond hydrolysis; F:RNA-directed DNA polymerase activity; F:endonuclease activity; P:RNA-dependent DNA biosynthetic process	EC:2.7.7.49	RNA-directed DNA polymerase
XLOC_000746	---NA---	750
XLOC_000747	---NA---	578
XLOC_000748	Bile salt export pump	431	20	6.07958E-62	76.35	8	F:GO:0005524; P:GO:0090305; F:GO:0003964; F:GO:0042626; P:GO:0055085; F:GO:0004519; C:GO:0016021; P:GO:0006278	F:ATP binding; P:nucleic acid phosphodiester bond hydrolysis; F:RNA-directed DNA polymerase activity; F:ATPase activity, coupled to transmembrane movement of substances; P:transmembrane transport; F:endonuclease activity; C:integral component of membrane; P:RNA-dependent DNA biosynthetic process	EC:3.6.1.3; EC:2.7.7.49; EC:3.6.1.15	Adenosinetriphosphatase; RNA-directed DNA polymerase; Nucleoside-triphosphate phosphatase
XLOC_000749	Mxi neural development	2891	20	7.89454E-147	74.15	1	F:GO:0046983	F:protein dimerization activity
XLOC_000750	---NA---	1614
XLOC_000751	TPA: endonuclease-reverse transcriptase	4493	20	5.25955E-30	67.7	4	P:GO:0090305; F:GO:0003964; F:GO:0004519; P:GO:0006278	P:nucleic acid phosphodiester bond hydrolysis; F:RNA-directed DNA polymerase activity; F:endonuclease activity; P:RNA-dependent DNA biosynthetic process
XLOC_000752	---NA---	824
XLOC_000753	---NA---	1767
XLOC_000754	---NA---	502
XLOC_000755	TPA: endonuclease-reverse transcriptase	602	20	8.80978E-113	77.7	4	P:GO:0090305; F:GO:0003964; F:GO:0004519; P:GO:0006278	P:nucleic acid phosphodiester bond hydrolysis; F:RNA-directed DNA polymerase activity; F:endonuclease activity; P:RNA-dependent DNA biosynthetic process	EC:2.7.7.49	RNA-directed DNA polymerase
XLOC_000756	hypothetical protein MS3_00453	2197	3	1.66099E-123	92.0	1	C:GO:0016021	C:integral component of membrane
XLOC_000757	gag-pol poly	1281	20	1.28109E-145	60.5	2	F:GO:0003676; P:GO:0015074	F:nucleic acid binding; P:DNA integration
XLOC_000758	gag-pol poly	1592	20	1.01409E-151	88.15	4	F:GO:0003676; F:GO:0004190; P:GO:0006508; P:GO:0015074	F:nucleic acid binding; F:aspartic-type endopeptidase activity; P:proteolysis; P:DNA integration	EC:3.4.23	Acting on peptide bonds (peptidases)
XLOC_000759	Gag-Pol poly	291	20	1.41561E-43	76.2	4	F:GO:0003676; F:GO:0004190; P:GO:0006508; P:GO:0015074	F:nucleic acid binding; F:aspartic-type endopeptidase activity; P:proteolysis; P:DNA integration	EC:3.4.23	Acting on peptide bonds (peptidases)
XLOC_000760	hsl and clp protease	1505	20	1.60628E-62	70.8	7	P:GO:0090304; F:GO:0005524; C:GO:0005759; P:GO:0030163; C:GO:0016020; P:GO:0006508; F:GO:0004176	P:nucleic acid metabolic process; F:ATP binding; C:mitochondrial matrix; P:protein catabolic process; C:membrane; P:proteolysis; F:ATP-dependent peptidase activity	EC:3.6.1.3; EC:3.6.1.15	Adenosinetriphosphatase; Nucleoside-triphosphate phosphatase
XLOC_000761	palmitoyltransferase ZDHHC20	532	20	1.69598E-27	81.55	3	F:GO:0008270; F:GO:0019706; C:GO:0016021	F:zinc ion binding; F:protein-cysteine S-palmitoyltransferase activity; C:integral component of membrane	EC:2.3.1.225	Protein S-acyltransferase
XLOC_000762	palmitoyltransferase ZDHHC20	1654	20	7.73781E-61	74.8	3	F:GO:0008270; F:GO:0019706; C:GO:0016021	F:zinc ion binding; F:protein-cysteine S-palmitoyltransferase activity; C:integral component of membrane	EC:2.3.1.225	Protein S-acyltransferase
XLOC_000763	dimethyladenosine transferase	6596	20	0.0	66.85	7	C:GO:0005759; F:GO:0005509; C:GO:0016021; P:GO:0031167; P:GO:0007156; C:GO:0005886; F:GO:0000179	C:mitochondrial matrix; F:calcium ion binding; C:integral component of membrane; P:rRNA methylation; P:homophilic cell adhesion via plasma membrane adhesion molecules; C:plasma membrane; F:rRNA (adenine-N6,N6-)-dimethyltransferase activity
XLOC_000764	docking 3	3622	20	0.0	57.9	1	F:GO:0005158	F:insulin receptor binding
XLOC_000765	---NA---	3564
XLOC_000766	---NA---	1622
XLOC_000767	tRNA-splicing ligase homolog	6424	20	0.0	90.95	5	F:GO:0005524; F:GO:0046872; P:GO:0006388; C:GO:0072669; F:GO:0003972	F:ATP binding; F:metal ion binding; P:tRNA splicing, via endonucleolytic cleavage and ligation; C:tRNA-splicing ligase complex; F:RNA ligase (ATP) activity	EC:6.5.1.3	RNA ligase (ATP)
XLOC_000768	HEAT repeat-containing 1	7290	20	0.0	56.5	6	C:GO:0032040; P:GO:0000462; F:GO:0030515; C:GO:0034455; C:GO:0030686; P:GO:0045943	C:small-subunit processome; P:maturation of SSU-rRNA from tricistronic rRNA transcript (SSU-rRNA, 5.8S rRNA, LSU-rRNA); F:snoRNA binding; C:t-UTP complex; C:90S preribosome; P:positive regulation of transcription from RNA polymerase I promoter
XLOC_000769	TPA: endonuclease-reverse transcriptase	401	20	9.141E-62	62.35	4	F:GO:0005524; P:GO:0006281; P:GO:0006310; F:GO:0004386	F:ATP binding; P:DNA repair; P:DNA recombination; F:helicase activity	EC:3.6.1.15	Nucleoside-triphosphate phosphatase
XLOC_000770	Tubulin polyglutamylase TTLL13	4572	20	0.0	75.95	2	P:GO:0006464; F:GO:0016874	P:cellular protein modification process; F:ligase activity
XLOC_000771	TPA_exp: integrase	1124	12	1.20239E-8	44.58
XLOC_000772	TPA_exp: pol poly	1071	20	3.93615E-118	71.1	4	F:GO:0003676; F:GO:0008270; C:GO:0016020; P:GO:0015074	F:nucleic acid binding; F:zinc ion binding; C:membrane; P:DNA integration
XLOC_000773	TPA_exp: pol poly	725	20	4.22332E-64	70.8	3	F:GO:0003676; F:GO:0008270; P:GO:0015074	F:nucleic acid binding; F:zinc ion binding; P:DNA integration
XLOC_000774	---NA---	1407
XLOC_000775	Bile salt export pump	1204	20	7.87225E-19	66.55	2	P:GO:0090304; F:GO:0016787	P:nucleic acid metabolic process; F:hydrolase activity
XLOC_000776	cadherin domain	4709	20	0.0	49.8	4	F:GO:0005509; C:GO:0016021; P:GO:0007156; C:GO:0005886	F:calcium ion binding; C:integral component of membrane; P:homophilic cell adhesion via plasma membrane adhesion molecules; C:plasma membrane
XLOC_000777	reverse transcriptase	239	5	4.47131E-18	63.4	3	F:GO:0003676; F:GO:0003964; P:GO:0006278	F:nucleic acid binding; F:RNA-directed DNA polymerase activity; P:RNA-dependent DNA biosynthetic process
XLOC_000778	ribosomal S18	624	20	1.62971E-89	95.0	6	F:GO:0003735; C:GO:0005829; P:GO:0042254; C:GO:0015935; F:GO:0019843; P:GO:0006412	F:structural constituent of ribosome; C:cytosol; P:ribosome biogenesis; C:small ribosomal subunit; F:rRNA binding; P:translation
XLOC_000779	L-seryl-tRNA(Sec) kinase	1675	20	6.28693E-139	62.3	5	P:GO:0001514; C:GO:0005739; P:GO:0016310; F:GO:0000049; F:GO:0016301	P:selenocysteine incorporation; C:mitochondrion; P:phosphorylation; F:tRNA binding; F:kinase activity
XLOC_000780	---NA---	1280
XLOC_000781	---NA---	760
XLOC_000782	protocadherin 9	5439	20	0.0	58.5	4	F:GO:0005509; C:GO:0016021; P:GO:0007156; C:GO:0005886	F:calcium ion binding; C:integral component of membrane; P:homophilic cell adhesion via plasma membrane adhesion molecules; C:plasma membrane
XLOC_000783	GTPase HRas	1777	20	2.97875E-103	94.2	48	P:GO:0007050; P:GO:0008283; P:GO:0043406; P:GO:0007093; F:GO:0008022; P:GO:0007173; P:GO:0008285; P:GO:0090398; P:GO:0038095; P:GO:0007411; P:GO:0046579; C:GO:0000139; P:GO:0045740; P:GO:0051291; P:GO:0097193; P:GO:0045944; P:GO:0043547; P:GO:0002223; P:GO:0042832; P:GO:0043524; F:GO:0005525; P:GO:0000165; P:GO:0048169; F:GO:0003924; P:GO:0032729; C:GO:0005829; P:GO:0038128; P:GO:0050679; P:GO:00…	P:cell cycle arrest; P:cell proliferation; P:positive regulation of MAP kinase activity; P:mitotic cell cycle checkpoint; F:protein C-terminus binding; P:epidermal growth factor receptor signaling pathway; P:negative regulation of cell proliferation; P:cellular senescence; P:Fc-epsilon receptor signaling pathway; P:axon guidance; P:positive regulation of Ras protein signal transduction; C:Golgi m…	EC:3.6.1.15	Nucleoside-triphosphate phosphatase
XLOC_000784	pol poly	632	20	8.83561E-74	65.35	2	F:GO:0003676; P:GO:0015074	F:nucleic acid binding; P:DNA integration
XLOC_000785	Tetratricopeptide repeat 21B	4678	20	0.0	65.55	5	P:GO:0060271; C:GO:0005929; C:GO:0030991; P:GO:0061512; P:GO:0035721	P:cilium assembly; C:cilium; C:intraciliary transport particle A; P:protein localization to cilium; P:intraciliary retrograde transport
XLOC_000786	fibronectin type III domain	23453	20	0.0	68.8	4	F:GO:0005524; F:GO:0046872; F:GO:0004672; P:GO:0006468	F:ATP binding; F:metal ion binding; F:protein kinase activity; P:protein phosphorylation
XLOC_000787	hypothetical protein MS3_00490	943	2	7.34247E-82	98.0
XLOC_000788	---NA---	875
XLOC_000789	hypotheticial protein	1581	8	1.15165E-153	74.25
XLOC_000790	---NA---	1052
XLOC_000791	Leukotriene A-4 hydrolase	3773	20	0.0	71.65	10	F:GO:0008270; P:GO:0043171; C:GO:0005737; P:GO:0006508; F:GO:0070006; P:GO:0044255; F:GO:0004463; F:GO:0042277; C:GO:0005886; F:GO:0004301	F:zinc ion binding; P:peptide catabolic process; C:cytoplasm; P:proteolysis; F:metalloaminopeptidase activity; P:cellular lipid metabolic process; F:leukotriene-A4 hydrolase activity; F:peptide binding; C:plasma membrane; F:epoxide hydrolase activity	EC:3.4.11; EC:3.3.2.6; EC:3.3.2.10	Acting on peptide bonds (peptidases); Leukotriene-A(4) hydrolase; Soluble epoxide hydrolase
XLOC_000792	TPA_exp: pol poly	960	20	2.06425E-119	89.3	2	F:GO:0003676; P:GO:0015074	F:nucleic acid binding; P:DNA integration
XLOC_000793	ER membrane complex subunit 7	1753	20	2.26377E-121	79.65	4	F:GO:0004190; P:GO:0006508; C:GO:0016021; F:GO:0030246	F:aspartic-type endopeptidase activity; P:proteolysis; C:integral component of membrane; F:carbohydrate binding	EC:3.4.23	Acting on peptide bonds (peptidases)
XLOC_000794	Transcription initiation factor TFIID subunit 6	8989	20	0.0	69.15	6	C:GO:0005634; F:GO:0003743; F:GO:0046982; P:GO:0006352; P:GO:0006413; P:GO:0051090	C:nucleus; F:translation initiation factor activity; F:protein heterodimerization activity; P:DNA-templated transcription, initiation; P:translational initiation; P:regulation of sequence-specific DNA binding transcription factor activity
XLOC_000795	laminin gamma-1 chain	647	20	3.58914E-42	68.15	4	P:GO:0090304; F:GO:0003824; C:GO:0016020; P:GO:0044699	P:nucleic acid metabolic process; F:catalytic activity; C:membrane; P:single-organism process
XLOC_000796	---NA---	1265
XLOC_000797	atp-binding cassette transporter	302	20	1.2967E-37	81.8	14	F:GO:0016746; F:GO:0042626; P:GO:0034220; P:GO:0006278; F:GO:0004970; F:GO:0005234; F:GO:0005524; P:GO:0006869; F:GO:0003964; C:GO:0045211; C:GO:0043231; C:GO:0016021; C:GO:0030054; P:GO:0035235	F:transferase activity, transferring acyl groups; F:ATPase activity, coupled to transmembrane movement of substances; P:ion transmembrane transport; P:RNA-dependent DNA biosynthetic process; F:ionotropic glutamate receptor activity; F:extracellular-glutamate-gated ion channel activity; F:ATP binding; P:lipid transport; F:RNA-directed DNA polymerase activity; C:postsynaptic membrane; C:intracellul…	EC:3.6.1.3; EC:2.7.7.49; EC:3.6.1.15	Adenosinetriphosphatase; RNA-directed DNA polymerase; Nucleoside-triphosphate phosphatase
XLOC_000798	acyl- :glycerol-3-phosphate acyltransferase	1411	20	0.0	73.7	7	F:GO:0000166; P:GO:0090305; F:GO:0003964; F:GO:0004519; C:GO:0016021; P:GO:0006278; F:GO:0043168	F:nucleotide binding; P:nucleic acid phosphodiester bond hydrolysis; F:RNA-directed DNA polymerase activity; F:endonuclease activity; C:integral component of membrane; P:RNA-dependent DNA biosynthetic process; F:anion binding	EC:2.7.7.49	RNA-directed DNA polymerase
XLOC_000799	mitochondrial carrier	6168	20	3.79659E-128	73.05	9	P:GO:0055085; F:GO:0003735; P:GO:0051881; C:GO:0005739; C:GO:0016021; F:GO:0015218; P:GO:0006864; P:GO:0000002; P:GO:0006412	P:transmembrane transport; F:structural constituent of ribosome; P:regulation of mitochondrial membrane potential; C:mitochondrion; C:integral component of membrane; F:pyrimidine nucleotide transmembrane transporter activity; P:pyrimidine nucleotide transport; P:mitochondrial genome maintenance; P:translation
XLOC_000800	Succinate dehydrogenase [ubiquinone] flavo subunit	11741	20	0.0	88.7	8	C:GO:0043209; F:GO:0008177; F:GO:0050660; P:GO:0022904; P:GO:0007399; P:GO:0006099; P:GO:0006105; C:GO:0005743	C:myelin sheath; F:succinate dehydrogenase (ubiquinone) activity; F:flavin adenine dinucleotide binding; P:respiratory electron transport chain; P:nervous system development; P:tricarboxylic acid cycle; P:succinate metabolic process; C:mitochondrial inner membrane	EC:1.3.99.1; EC:1.3.5.1	Deleted entry; Succinate dehydrogenase (quinone)
XLOC_000801	endonuclease-reverse transcriptase	379	20	1.03502E-64	78.15	7	F:GO:0003964; P:GO:0090501; C:GO:0043231; F:GO:0004519; P:GO:0006278; C:GO:0044446; P:GO:0000398	F:RNA-directed DNA polymerase activity; P:RNA phosphodiester bond hydrolysis; C:intracellular membrane-bounded organelle; F:endonuclease activity; P:RNA-dependent DNA biosynthetic process; C:intracellular organelle part; P:mRNA splicing, via spliceosome	EC:2.7.7.49	RNA-directed DNA polymerase
XLOC_000802	craniofacial development 2-like	533	20	4.37184E-92	78.05	4	P:GO:0090305; F:GO:0003964; F:GO:0004519; P:GO:0006278	P:nucleic acid phosphodiester bond hydrolysis; F:RNA-directed DNA polymerase activity; F:endonuclease activity; P:RNA-dependent DNA biosynthetic process	EC:2.7.7.49	RNA-directed DNA polymerase
XLOC_000803	F-box only 47	2367	20	0.0	70.95
XLOC_000804	Ribosomal L35A	5617	20	5.25307E-66	90.5	4	F:GO:0003735; P:GO:0002181; P:GO:0042273; C:GO:0022625	F:structural constituent of ribosome; P:cytoplasmic translation; P:ribosomal large subunit biogenesis; C:cytosolic large ribosomal subunit
XLOC_000805	---NA---	342
XLOC_000806	probable glucosamine 6-phosphate N-acetyltransferase	4804	20	0.0	66.9	1	F:GO:0016740	F:transferase activity
XLOC_000807	Forkhead box J3	6891	20	0.0	70.75	4	C:GO:0005634; F:GO:0043565; F:GO:0000981; P:GO:0006357	C:nucleus; F:sequence-specific DNA binding; F:RNA polymerase II transcription factor activity, sequence-specific DNA binding; P:regulation of transcription from RNA polymerase II promoter
XLOC_000808	endonuclease-reverse transcriptase	1894	5	4.45153E-14	65.2	4	P:GO:0090305; F:GO:0003964; F:GO:0004519; P:GO:0006278	P:nucleic acid phosphodiester bond hydrolysis; F:RNA-directed DNA polymerase activity; F:endonuclease activity; P:RNA-dependent DNA biosynthetic process
XLOC_000809	Pumilio 2	8625	20	0.0	83.9	1	F:GO:0003723	F:RNA binding
XLOC_000810	endonuclease-reverse transcriptase	722	1	6.85279E-4	71.0	4	P:GO:0090305; F:GO:0003964; F:GO:0004519; P:GO:0006278	P:nucleic acid phosphodiester bond hydrolysis; F:RNA-directed DNA polymerase activity; F:endonuclease activity; P:RNA-dependent DNA biosynthetic process
XLOC_000811	TPA_exp: reverse transcriptase	1959	20	6.33156E-104	55.6	6	F:GO:0003676; F:GO:0003677; F:GO:0003887; P:GO:0006260; P:GO:0071897; C:GO:0005760	F:nucleic acid binding; F:DNA binding; F:DNA-directed DNA polymerase activity; P:DNA replication; P:DNA biosynthetic process; C:gamma DNA polymerase complex
XLOC_000812	---NA---	583
XLOC_000813	mechanosensory 2	1043	20	3.46463E-140	59.4	1	C:GO:0016021	C:integral component of membrane
XLOC_000814	---NA---	537
XLOC_000815	twik family of potassium channels-related	390	2	2.32029E-6	64.5	9	C:GO:0005887; P:GO:0071805; P:GO:0034220; C:GO:0016020; C:GO:0016021; F:GO:0005230; P:GO:0030322; P:GO:0006810; F:GO:0022841	C:integral component of plasma membrane; P:potassium ion transmembrane transport; P:ion transmembrane transport; C:membrane; C:integral component of membrane; F:extracellular ligand-gated ion channel activity; P:stabilization of membrane potential; P:transport; F:potassium ion leak channel activity
XLOC_000816	Mechanosensory 2	2300	20	2.41877E-88	94.05	1	C:GO:0016021	C:integral component of membrane
XLOC_000817	endonuclease-reverse transcriptase	657	20	4.63059E-71	92.9	4	P:GO:0090305; F:GO:0003964; F:GO:0004519; P:GO:0006278	P:nucleic acid phosphodiester bond hydrolysis; F:RNA-directed DNA polymerase activity; F:endonuclease activity; P:RNA-dependent DNA biosynthetic process	EC:2.7.7.49	RNA-directed DNA polymerase
XLOC_000818	endonuclease-reverse transcriptase	677	20	3.92557E-113	93.75	4	P:GO:0090305; F:GO:0003964; F:GO:0004519; P:GO:0006278	P:nucleic acid phosphodiester bond hydrolysis; F:RNA-directed DNA polymerase activity; F:endonuclease activity; P:RNA-dependent DNA biosynthetic process	EC:2.7.7.49	RNA-directed DNA polymerase
XLOC_000819	PUR alpha beta gamma DNA RNA binding	3117	15	0.0	69.6
XLOC_000820	TPA: endonuclease-reverse transcriptase	367	20	2.44443E-65	90.95	4	P:GO:0090305; F:GO:0003964; F:GO:0004519; P:GO:0006278	P:nucleic acid phosphodiester bond hydrolysis; F:RNA-directed DNA polymerase activity; F:endonuclease activity; P:RNA-dependent DNA biosynthetic process	EC:2.7.7.49	RNA-directed DNA polymerase
XLOC_000821	calcium activated potassium channel subunit	2115	20	2.68147E-126	67.85	2	P:GO:0006813; C:GO:0016021	P:potassium ion transport; C:integral component of membrane
XLOC_000822	Tissue alpha-L-fucosidase	3534	20	0.0	77.45	3	C:GO:0016020; F:GO:0004560; P:GO:0006004	C:membrane; F:alpha-L-fucosidase activity; P:fucose metabolic process	EC:3.2.1.51	Alpha-L-fucosidase
XLOC_000823	---NA---	464
XLOC_000824	TPA: endonuclease-reverse transcriptase	877	20	1.8918E-24	65.15	3	F:GO:0003964; F:GO:0003723; P:GO:0006278	F:RNA-directed DNA polymerase activity; F:RNA binding; P:RNA-dependent DNA biosynthetic process
XLOC_000825	pol, partial	1095	20	5.30011E-135	88.1	3	F:GO:0003964; F:GO:0003723; P:GO:0006278	F:RNA-directed DNA polymerase activity; F:RNA binding; P:RNA-dependent DNA biosynthetic process	EC:2.7.7.49	RNA-directed DNA polymerase
XLOC_000826	Disks large 1	5274	20	0.0	68.15	13	C:GO:0014069; F:GO:0035255; P:GO:0007399; P:GO:0046710; P:GO:0007268; P:GO:0046037; F:GO:0004385; P:GO:0043113; C:GO:0008328; P:GO:0097120; C:GO:0045211; P:GO:0045197; C:GO:0016323	C:postsynaptic density; F:ionotropic glutamate receptor binding; P:nervous system development; P:GDP metabolic process; P:chemical synaptic transmission; P:GMP metabolic process; F:guanylate kinase activity; P:receptor clustering; C:ionotropic glutamate receptor complex; P:receptor localization to synapse; C:postsynaptic membrane; P:establishment or maintenance of epithelial cell apical/basal pol…	EC:2.7.4.8	Guanylate kinase
XLOC_000827	rab6-interacting 2 elks erc cast,	2592	6	4.48001E-26	71.83	1	C:GO:0016021	C:integral component of membrane
XLOC_000828	---NA---	581
XLOC_000829	---NA---	885
XLOC_000830	FMRFamide receptor-like	2442	20	0.0	57.8	3	F:GO:0004930; P:GO:0007186; C:GO:0016021	F:G-protein coupled receptor activity; P:G-protein coupled receptor signaling pathway; C:integral component of membrane
XLOC_000831	reverse transcriptase	294	20	1.6137E-28	90.15
XLOC_000832	rab6-interacting 2 elks erc cast,	429	4	8.65691E-30	70.75	1	C:GO:0016021	C:integral component of membrane
XLOC_000833	Gamma-aminobutyric acid receptor subunit gamma-3	2971	20	0.0	73.6	3	P:GO:0034220; C:GO:0016021; F:GO:0005230	P:ion transmembrane transport; C:integral component of membrane; F:extracellular ligand-gated ion channel activity
XLOC_000834	---NA---	1093
XLOC_000835	UDP-N-acetylglucosamine--dolichyl-phosphate N-acetylglucosaminephosphotransferase	2808	20	0.0	70.25	8	C:GO:0005789; F:GO:0003975; C:GO:0016021; P:GO:0006047; P:GO:0006487; F:GO:0008233; P:GO:0019348; F:GO:0008963	C:endoplasmic reticulum membrane; F:UDP-N-acetylglucosamine-dolichyl-phosphate N-acetylglucosaminephosphotransferase activity; C:integral component of membrane; P:UDP-N-acetylglucosamine metabolic process; P:protein N-linked glycosylation; F:peptidase activity; P:dolichol metabolic process; F:phospho-N-acetylmuramoyl-pentapeptide-transferase activity	EC:2.7.8.13; EC:2.7.8.15	Phospho-N-acetylmuramoyl-pentapeptide-transferase; UDP-N-acetylglucosamine--dolichyl-phosphate
XLOC_000836	Ser- and Thr-rich	3528	9	0.0	71.0
XLOC_000837	Sad1 unc-84 2	794	17	3.49196E-57	77.71
XLOC_000838	hypothetical protein MS3_00544	1789	6	0.0	68.33
XLOC_000839	NIF3 1 isoform X1	1869	20	0.0	62.1	5	F:GO:0042802; P:GO:0045893; C:GO:0005739; F:GO:0008134; F:GO:0016787	F:identical protein binding; P:positive regulation of transcription, DNA-templated; C:mitochondrion; F:transcription factor binding; F:hydrolase activity
XLOC_000840	acyl- :glycerol-3-phosphate acyltransferase	1583	20	1.18692E-111	74.15	5	P:GO:0090305; F:GO:0003964; F:GO:0004519; P:GO:0006278; F:GO:0016301	P:nucleic acid phosphodiester bond hydrolysis; F:RNA-directed DNA polymerase activity; F:endonuclease activity; P:RNA-dependent DNA biosynthetic process; F:kinase activity	EC:2.7.7.49	RNA-directed DNA polymerase
XLOC_000841	craniofacial development 2-like	1280	20	1.20765E-166	76.75	4	P:GO:0090305; F:GO:0003964; F:GO:0004519; P:GO:0006278	P:nucleic acid phosphodiester bond hydrolysis; F:RNA-directed DNA polymerase activity; F:endonuclease activity; P:RNA-dependent DNA biosynthetic process	EC:2.7.7.49	RNA-directed DNA polymerase
XLOC_000842	Dynein light chain cytoplasmic	4223	20	1.85262E-33	76.4	3	C:GO:0031514; C:GO:0030286; P:GO:0007017	C:motile cilium; C:dynein complex; P:microtubule-based process
XLOC_000843	TPA_exp: reverse transcriptase	329	2	9.77786E-34	87.5
XLOC_000844	dynein light chain cytoplasmic	2528	20	8.65325E-53	69.05	2	C:GO:0030286; P:GO:0007017	C:dynein complex; P:microtubule-based process
XLOC_000845	septate junction	2184	20	5.53994E-155	74.6	8	F:GO:0003676; P:GO:0090305; F:GO:0003964; F:GO:0004527; F:GO:0004519; C:GO:0016021; P:GO:0006278; P:GO:0010467	F:nucleic acid binding; P:nucleic acid phosphodiester bond hydrolysis; F:RNA-directed DNA polymerase activity; F:exonuclease activity; F:endonuclease activity; C:integral component of membrane; P:RNA-dependent DNA biosynthetic process; P:gene expression	EC:2.7.7.49	RNA-directed DNA polymerase
XLOC_000846	ERI1 exoribonuclease 2	1533	20	1.57377E-164	65.8	3	F:GO:0003676; F:GO:0004527; P:GO:0000467	F:nucleic acid binding; F:exonuclease activity; P:exonucleolytic trimming to generate mature 3'-end of 5.8S rRNA from tricistronic rRNA transcript (SSU-rRNA, 5.8S rRNA, LSU-rRNA)
XLOC_000847	RNA-directed DNA polymerase from mobile element jockey-like	2317	6	2.65998E-100	52.67	2	C:GO:0016020; C:GO:0016021	C:membrane; C:integral component of membrane
XLOC_000848	Gag-Pol poly	414	20	5.56419E-75	78.8	14	F:GO:0004190; P:GO:0015074; F:GO:0004672; F:GO:0004143; P:GO:0007205; C:GO:0005622; P:GO:0007049; F:GO:0003676; F:GO:0005524; F:GO:0046872; C:GO:0017053; P:GO:0006508; P:GO:0016310; P:GO:0035556	F:aspartic-type endopeptidase activity; P:DNA integration; F:protein kinase activity; F:diacylglycerol kinase activity; P:protein kinase C-activating G-protein coupled receptor signaling pathway; C:intracellular; P:cell cycle; F:nucleic acid binding; F:ATP binding; F:metal ion binding; C:transcriptional repressor complex; P:proteolysis; P:phosphorylation; P:intracellular signal transduction	EC:3.4.23; EC:2.7.1.107	Acting on peptide bonds (peptidases); Diacylglycerol kinase (ATP)
XLOC_000849	rna-directed dna polymerase from mobile element jockey-like	508	20	1.2571E-82	50.7	3	F:GO:0003964; F:GO:0003723; P:GO:0006278	F:RNA-directed DNA polymerase activity; F:RNA binding; P:RNA-dependent DNA biosynthetic process
XLOC_000850	endonuclease-reverse transcriptase	4946	20	1.73066E-35	71.15	4	P:GO:0090305; F:GO:0003964; F:GO:0004519; P:GO:0006278	P:nucleic acid phosphodiester bond hydrolysis; F:RNA-directed DNA polymerase activity; F:endonuclease activity; P:RNA-dependent DNA biosynthetic process	EC:2.7.7.49	RNA-directed DNA polymerase
XLOC_000851	---NA---	972
XLOC_000852	reverse transcriptase	1688	20	6.33595E-27	60.45	3	P:GO:0044260; F:GO:0003824; P:GO:0044238	P:cellular macromolecule metabolic process; F:catalytic activity; P:primary metabolic process
XLOC_000853	LINE-1 retrotransposable element ORF2	369	20	1.90507E-72	80.15	4	P:GO:0090305; F:GO:0003964; F:GO:0004519; P:GO:0006278	P:nucleic acid phosphodiester bond hydrolysis; F:RNA-directed DNA polymerase activity; F:endonuclease activity; P:RNA-dependent DNA biosynthetic process	EC:2.7.7.49	RNA-directed DNA polymerase
XLOC_000854	Poly(U)-specific endoribonuclease	1241	20	0.0	71.65	3	F:GO:0004519; C:GO:0016021; F:GO:0005488	F:endonuclease activity; C:integral component of membrane; F:binding
XLOC_000855	alzheimer s disease beta-amyloid related	6579	20	0.0	62.05	3	F:GO:0046914; C:GO:0016021; F:GO:0008201	F:transition metal ion binding; C:integral component of membrane; F:heparin binding
XLOC_000856	papain family cysteine protease	1991	20	0.0	65.35	4	C:GO:0005615; F:GO:0004197; P:GO:0051603; C:GO:0005764	C:extracellular space; F:cysteine-type endopeptidase activity; P:proteolysis involved in cellular protein catabolic process; C:lysosome	EC:3.4.22	Acting on peptide bonds (peptidases)
XLOC_000857	disco-interacting 2 homolog C isoform X3	7686	20	0.0	76.9	3	P:GO:0006508; C:GO:0016021; F:GO:0008234	P:proteolysis; C:integral component of membrane; F:cysteine-type peptidase activity
XLOC_000858	acyl- :glycerol-3-phosphate acyltransferase	299	20	3.34102E-46	74.5	18	F:GO:0016746; F:GO:0042626; P:GO:0034220; F:GO:0004012; F:GO:0008233; F:GO:0004970; F:GO:0005234; F:GO:0000287; F:GO:0005524; P:GO:0005975; C:GO:0045211; P:GO:0045332; C:GO:0043231; C:GO:0016021; C:GO:0030054; F:GO:0016772; P:GO:0016310; P:GO:0035235	F:transferase activity, transferring acyl groups; F:ATPase activity, coupled to transmembrane movement of substances; P:ion transmembrane transport; F:phospholipid-translocating ATPase activity; F:peptidase activity; F:ionotropic glutamate receptor activity; F:extracellular-glutamate-gated ion channel activity; F:magnesium ion binding; F:ATP binding; P:carbohydrate metabolic process; C:postsynapt…	EC:3.6.1.3; EC:3.6.3.1; EC:3.6.1.15	Adenosinetriphosphatase; Phospholipid-translocating ATPase; Nucleoside-triphosphate phosphatase
XLOC_000859	---NA---	557
XLOC_000860	Gag-Pol poly	813	20	5.47074E-19	59.3	3	F:GO:0003676; F:GO:0008270; P:GO:0015074	F:nucleic acid binding; F:zinc ion binding; P:DNA integration
XLOC_000861	hypothetical protein MS3_01116, partial	761	20	1.28354E-44	88.05	1	C:GO:0016021	C:integral component of membrane
XLOC_000862	TPA: endonuclease-reverse transcriptase	682	8	1.01117E-85	63.13	2	F:GO:0003964; P:GO:0006278	F:RNA-directed DNA polymerase activity; P:RNA-dependent DNA biosynthetic process
XLOC_000863	---NA---	1214
XLOC_000864	hypothetical protein MS3_00546, partial	3492	6	1.59853E-152	71.83
XLOC_000865	phosphatase methylesterase 1 (S33 family)	1456	4	6.49533E-10	74.25	3	F:GO:0016715; P:GO:0006482; F:GO:0052689	F:oxidoreductase activity, acting on paired donors, with incorporation or reduction of molecular oxygen, reduced ascorbate as one donor, and incorporation of one atom of oxygen; P:protein demethylation; F:carboxylic ester hydrolase activity	EC:1.14.17; EC:3.1.1.1	Acting on paired donors, with incorporation or reduction of molecular oxygen. The oxygen incorporated need not be derived from O(2); Carboxylesterase
XLOC_000866	Bile salt export pump	1306	20	1.39238E-27	62.05	2	P:GO:0090304; F:GO:0016787	P:nucleic acid metabolic process; F:hydrolase activity
XLOC_000867	TPA_exp: reverse transcriptase	2564	6	0.0	82.67
XLOC_000868	rab6-interacting 2 elks erc cast,	4247	4	1.20295E-19	73.0	1	C:GO:0016020	C:membrane
XLOC_000869	early growth response	5012	20	0.0	79.05	2	F:GO:0003676; F:GO:0046872	F:nucleic acid binding; F:metal ion binding
XLOC_000870	---NA---	566
XLOC_000871	TPA: endonuclease-reverse transcriptase	294	6	1.57183E-37	64.33
XLOC_000872	TPA: endonuclease-reverse transcriptase	409	20	4.19453E-54	58.3	1	F:GO:0016787	F:hydrolase activity
XLOC_000873	---NA---	335
XLOC_000874	Craniofacial development 2	690	20	2.21778E-81	76.25	4	P:GO:0090305; F:GO:0003964; F:GO:0004519; P:GO:0006278	P:nucleic acid phosphodiester bond hydrolysis; F:RNA-directed DNA polymerase activity; F:endonuclease activity; P:RNA-dependent DNA biosynthetic process	EC:2.7.7.49	RNA-directed DNA polymerase
XLOC_000875	Tetratricopeptide repeat 30A	3593	13	0.0	68.15	6	P:GO:0006482; P:GO:0034220; C:GO:0016020; F:GO:0005230; P:GO:0006810; F:GO:0052689	P:protein demethylation; P:ion transmembrane transport; C:membrane; F:extracellular ligand-gated ion channel activity; P:transport; F:carboxylic ester hydrolase activity
XLOC_000876	Heterogeneous nuclear ribonucleo L	9286	20	0.0	70.45	9	F:GO:0000166; C:GO:0005634; F:GO:0003723; C:GO:0030529; C:GO:0005839; C:GO:0019013; F:GO:0004298; P:GO:0006397; P:GO:0051603	F:nucleotide binding; C:nucleus; F:RNA binding; C:intracellular ribonucleoprotein complex; C:proteasome core complex; C:viral nucleocapsid; F:threonine-type endopeptidase activity; P:mRNA processing; P:proteolysis involved in cellular protein catabolic process	EC:3.4.25	Acting on peptide bonds (peptidases)
XLOC_000877	TPA: endonuclease-reverse transcriptase	1482	6	0.0	82.17
XLOC_000878	G- coupled receptor GRL101	1142	20	2.45104E-84	56.95	2	F:GO:0003676; F:GO:0008270	F:nucleic acid binding; F:zinc ion binding
XLOC_000879	AP-2 complex subunit alpha-2-like	6458	20	0.0	79.95	4	P:GO:0016192; C:GO:0030131; F:GO:0008565; P:GO:0006886	P:vesicle-mediated transport; C:clathrin adaptor complex; F:protein transporter activity; P:intracellular protein transport
XLOC_000880	Insulin-like growth factor 1 receptor	6038	20	0.0	60.25	6	F:GO:0005524; P:GO:0018108; F:GO:0005515; F:GO:0004714; C:GO:0016021; P:GO:0007169	F:ATP binding; P:peptidyl-tyrosine phosphorylation; F:protein binding; F:transmembrane receptor protein tyrosine kinase activity; C:integral component of membrane; P:transmembrane receptor protein tyrosine kinase signaling pathway	EC:2.7.10; EC:2.7.10.1; EC:2.7.11	Transferring phosphorus-containing groups; Receptor protein-tyrosine kinase; Transferring phosphorus-containing groups
XLOC_000881	COG4 transport ,	403	2	7.09108E-8	69.0
XLOC_000882	Zinc finger 878	3188	20	0.0	70.75	2	F:GO:0003676; F:GO:0046872	F:nucleic acid binding; F:metal ion binding
XLOC_000883	TPA: endonuclease-reverse transcriptase	1267	20	6.65065E-128	84.15	4	F:GO:0005524; P:GO:0006281; P:GO:0006310; F:GO:0004386	F:ATP binding; P:DNA repair; P:DNA recombination; F:helicase activity	EC:3.6.1.15	Nucleoside-triphosphate phosphatase
XLOC_000884	scm-like with four MBT domains 1	6145	20	0.0	65.2	2	C:GO:0005634; P:GO:0006355	C:nucleus; P:regulation of transcription, DNA-templated
XLOC_000885	DNA repair XRCC1	2832	20	0.0	60.0	4	P:GO:0000012; C:GO:0005634; P:GO:0006284; F:GO:0003684	P:single strand break repair; C:nucleus; P:base-excision repair; F:damaged DNA binding
XLOC_000886	Serine threonine- kinase NLK2	5424	20	0.0	79.0	14	P:GO:0007179; P:GO:0007399; P:GO:0009952; F:GO:0008134; F:GO:0000287; C:GO:0005634; F:GO:0005524; P:GO:0000165; F:GO:0031625; P:GO:0031398; F:GO:0004707; P:GO:0033136; P:GO:0001707; P:GO:0018107	P:transforming growth factor beta receptor signaling pathway; P:nervous system development; P:anterior/posterior pattern specification; F:transcription factor binding; F:magnesium ion binding; C:nucleus; F:ATP binding; P:MAPK cascade; F:ubiquitin protein ligase binding; P:positive regulation of protein ubiquitination; F:MAP kinase activity; P:serine phosphorylation of STAT3 protein; P:mesoderm fo…	EC:2.7.11; EC:2.7.11.24	Transferring phosphorus-containing groups; Mitogen-activated protein kinase
XLOC_000887	---NA---	4973
XLOC_000888	phosphatase methylesterase 1 (S33 family)	8216	1	2.80278E-10	56.0	2	P:GO:0006482; F:GO:0052689	P:protein demethylation; F:carboxylic ester hydrolase activity
XLOC_000889	---NA---	1083
XLOC_000890	---NA---	913
XLOC_000891	Transcription initiation factor TFIID subunit 1	10857	20	0.0	77.2	22	P:GO:0060261; F:GO:0044212; P:GO:1901796; P:GO:0046777; F:GO:0043565; F:GO:0004674; P:GO:0006413; P:GO:0006974; P:GO:0006368; F:GO:0000166; F:GO:0003743; F:GO:0004402; F:GO:0002039; P:GO:0051123; C:GO:0005669; F:GO:0003713; F:GO:0070577; F:GO:0017025; P:GO:0018105; P:GO:0032436; P:GO:0018107; C:GO:0071339	P:positive regulation of transcription initiation from RNA polymerase II promoter; F:transcription regulatory region DNA binding; P:regulation of signal transduction by p53 class mediator; P:protein autophosphorylation; F:sequence-specific DNA binding; F:protein serine/threonine kinase activity; P:translational initiation; P:cellular response to DNA damage stimulus; P:transcription elongation fro…	EC:2.7.11; EC:2.3.1.48	Transferring phosphorus-containing groups; Histone acetyltransferase
XLOC_000892	---NA---	327
XLOC_000893	probable 18S rRNA (guanine-N(7))-methyltransferase	1799	20	0.0	78.15	2	F:GO:0008168; P:GO:0032259	F:methyltransferase activity; P:methylation
XLOC_000894	cyclin B	1832	20	0.0	72.45	1	C:GO:0005634	C:nucleus
XLOC_000895	CIP2A	2962	11	0.0	64.18
XLOC_000896	zinc transporter ZIP13 homolog	2965	20	0.0	72.3	5	C:GO:0005623; C:GO:0016021; F:GO:0005385; P:GO:0006882; P:GO:0071577	C:cell; C:integral component of membrane; F:zinc ion transmembrane transporter activity; P:cellular zinc ion homeostasis; P:zinc II ion transmembrane transport
XLOC_000897	acid phosphatase-related	1943	4	1.1799E-15	70.5	1	C:GO:0016020	C:membrane
XLOC_000898	polyprotein	268	20	4.57655E-32	76.75	6	P:GO:0050794; C:GO:0016020; F:GO:0005488; C:GO:0044424; P:GO:0044699; P:GO:0009987	P:regulation of cellular process; C:membrane; F:binding; C:intracellular part; P:single-organism process; P:cellular process
XLOC_000899	Gag-Pol poly	804	20	1.9522E-32	58.85	5	F:GO:0003676; F:GO:0008270; C:GO:0016020; C:GO:0016021; P:GO:0015074	F:nucleic acid binding; F:zinc ion binding; C:membrane; C:integral component of membrane; P:DNA integration
XLOC_000900	---NA---	732
XLOC_000901	calcineurin-binding cabin-1-like	2582	20	0.0	54.1	3	C:GO:0005634; F:GO:0031491; P:GO:0006336	C:nucleus; F:nucleosome binding; P:DNA replication-independent nucleosome assembly
XLOC_000902	endonuclease-reverse transcriptase	1189	20	2.74416E-121	74.15	12	F:GO:0003676; F:GO:0005525; C:GO:0044428; P:GO:0090305; F:GO:0003964; F:GO:0003924; F:GO:0004519; C:GO:0016020; P:GO:0016043; P:GO:0006278; C:GO:0032991; P:GO:0000398	F:nucleic acid binding; F:GTP binding; C:nuclear part; P:nucleic acid phosphodiester bond hydrolysis; F:RNA-directed DNA polymerase activity; F:GTPase activity; F:endonuclease activity; C:membrane; P:cellular component organization; P:RNA-dependent DNA biosynthetic process; C:macromolecular complex; P:mRNA splicing, via spliceosome	EC:2.7.7.49; EC:3.6.1.15	RNA-directed DNA polymerase; Nucleoside-triphosphate phosphatase
XLOC_000903	calcineurin-binding cabin-1-like	4740	20	0.0	52.95	3	C:GO:0005634; F:GO:0031491; P:GO:0006336	C:nucleus; F:nucleosome binding; P:DNA replication-independent nucleosome assembly
XLOC_000904	Uridine phosphorylase 2	1500	20	0.0	71.1	4	C:GO:0005737; P:GO:0009166; P:GO:0009116; F:GO:0004850	C:cytoplasm; P:nucleotide catabolic process; P:nucleoside metabolic process; F:uridine phosphorylase activity	EC:2.4.2.3	Uridine phosphorylase
XLOC_000905	Uridine phosphorylase 2	832	2	6.15594E-70	94.5	4	C:GO:0005737; P:GO:0009166; P:GO:0009116; F:GO:0004850	C:cytoplasm; P:nucleotide catabolic process; P:nucleoside metabolic process; F:uridine phosphorylase activity	EC:2.4.2.3	Uridine phosphorylase
XLOC_000906	hypothetical protein Smp_192780	515	2	2.38091E-29	90.5	1	C:GO:0016021	C:integral component of membrane
XLOC_000907	Pleckstrin homology domain-containing family G member 7	4928	20	0.0	72.9	3	P:GO:0035023; F:GO:0005089; P:GO:0043547	P:regulation of Rho protein signal transduction; F:Rho guanyl-nucleotide exchange factor activity; P:positive regulation of GTPase activity
XLOC_000908	endonuclease-reverse transcriptase	875	20	3.34749E-92	72.65	11	F:GO:0005525; P:GO:0090305; F:GO:0003964; F:GO:0003924; F:GO:0004519; C:GO:0016020; P:GO:0051716; P:GO:0006278; P:GO:0016310; F:GO:0004674; P:GO:0044710	F:GTP binding; P:nucleic acid phosphodiester bond hydrolysis; F:RNA-directed DNA polymerase activity; F:GTPase activity; F:endonuclease activity; C:membrane; P:cellular response to stimulus; P:RNA-dependent DNA biosynthetic process; P:phosphorylation; F:protein serine/threonine kinase activity; P:single-organism metabolic process	EC:2.7.11; EC:2.7.7.49; EC:3.6.1.15	Transferring phosphorus-containing groups; RNA-directed DNA polymerase; Nucleoside-triphosphate phosphatase
XLOC_000909	hypothetical protein MS3_03474	1833	2	3.37799E-9	78.0
XLOC_000910	hypothetical protein MS3_00559	789	4	3.57684E-50	76.25
XLOC_000911	acyl- :glycerol-3-phosphate acyltransferase	1723	20	9.11915E-94	77.7	3	F:GO:0016746; C:GO:0016021; P:GO:0006139	F:transferase activity, transferring acyl groups; C:integral component of membrane; P:nucleobase-containing compound metabolic process
XLOC_000912	---NA---	178
XLOC_000913	Telomerase component 1	1339	20	9.90405E-105	61.9	1	F:GO:0003723	F:RNA binding
XLOC_000914	liquid facets	1179	20	1.70144E-68	92.4
XLOC_000915	---NA---	947
XLOC_000916	TBC domain-containing kinase	7650	20	0.0	75.05	11	F:GO:0005337; F:GO:0005524; P:GO:0090305; F:GO:0003964; F:GO:0008270; F:GO:0004519; C:GO:0016021; P:GO:1901642; P:GO:0006278; F:GO:0004672; P:GO:0006468	F:nucleoside transmembrane transporter activity; F:ATP binding; P:nucleic acid phosphodiester bond hydrolysis; F:RNA-directed DNA polymerase activity; F:zinc ion binding; F:endonuclease activity; C:integral component of membrane; P:nucleoside transmembrane transport; P:RNA-dependent DNA biosynthetic process; F:protein kinase activity; P:protein phosphorylation	EC:2.7.7.49	RNA-directed DNA polymerase
XLOC_000917	---NA---	1427
XLOC_000918	Equilibrative nucleoside transporter 3	1334	20	3.16853E-107	65.65	7	F:GO:0005337; F:GO:0005524; F:GO:0008270; C:GO:0016021; P:GO:1901642; F:GO:0004672; P:GO:0006468	F:nucleoside transmembrane transporter activity; F:ATP binding; F:zinc ion binding; C:integral component of membrane; P:nucleoside transmembrane transport; F:protein kinase activity; P:protein phosphorylation
XLOC_000919	Equilibrative nucleoside transporter 2	4424	20	0.0	77.65	7	F:GO:0005337; F:GO:0005524; F:GO:0008270; C:GO:0016021; P:GO:1901642; F:GO:0004672; P:GO:0006468	F:nucleoside transmembrane transporter activity; F:ATP binding; F:zinc ion binding; C:integral component of membrane; P:nucleoside transmembrane transport; F:protein kinase activity; P:protein phosphorylation
XLOC_000920	TPA: endonuclease-reverse transcriptase	1796	20	1.91787E-91	55.8	1	F:GO:0003824	F:catalytic activity
XLOC_000921	RNA-directed DNA polymerase from mobile element jockey	1088	20	4.48433E-146	53.5	6	F:GO:0003964; F:GO:0030170; F:GO:0003824; P:GO:0006278; P:GO:0019752; F:GO:0016831	F:RNA-directed DNA polymerase activity; F:pyridoxal phosphate binding; F:catalytic activity; P:RNA-dependent DNA biosynthetic process; P:carboxylic acid metabolic process; F:carboxy-lyase activity
XLOC_000922	TPA_exp: integrase	644	20	4.48301E-103	91.25
XLOC_000923	TPA_exp: pol poly	664	20	1.81937E-130	78.55	4	F:GO:0003676; F:GO:0004190; P:GO:0006508; P:GO:0015074	F:nucleic acid binding; F:aspartic-type endopeptidase activity; P:proteolysis; P:DNA integration	EC:3.4.23	Acting on peptide bonds (peptidases)
XLOC_000924	acyl- :glycerol-3-phosphate acyltransferase	847	20	8.1314E-101	72.7	7	F:GO:0003964; F:GO:0016746; C:GO:0016021; P:GO:0006278; F:GO:0005488; C:GO:0044424; P:GO:0044699	F:RNA-directed DNA polymerase activity; F:transferase activity, transferring acyl groups; C:integral component of membrane; P:RNA-dependent DNA biosynthetic process; F:binding; C:intracellular part; P:single-organism process	EC:2.7.7.49	RNA-directed DNA polymerase
XLOC_000925	diacylglycerol pyrophosphate (phosphatidic acid) phosphatase 1	1649	20	4.61503E-156	63.8	5	P:GO:0046839; C:GO:0005887; P:GO:0007165; P:GO:0006644; F:GO:0042577	P:phospholipid dephosphorylation; C:integral component of plasma membrane; P:signal transduction; P:phospholipid metabolic process; F:lipid phosphatase activity	EC:3.1.3.41	4-nitrophenylphosphatase
XLOC_000926	GTP-binding GEM	2914	20	0.0	59.25	4	F:GO:0005525; P:GO:0007264; C:GO:0016020; C:GO:0005622	F:GTP binding; P:small GTPase mediated signal transduction; C:membrane; C:intracellular
XLOC_000927	---NA---	475
XLOC_000928	phosphatidylcholine-sterol acyltransferase (lecithin-cholesterol acyltransferase) Phospholipase A	1330	20	0.0	67.45	2	F:GO:0008374; P:GO:0006629	F:O-acyltransferase activity; P:lipid metabolic process
XLOC_000929	reverse transcriptase	843	20	8.99916E-28	61.4	3	P:GO:0044260; F:GO:0003824; P:GO:0044238	P:cellular macromolecule metabolic process; F:catalytic activity; P:primary metabolic process
XLOC_000930	Group XV phospholipase A2	5768	20	0.0	73.75	3	F:GO:0008374; F:GO:0046872; P:GO:0006629	F:O-acyltransferase activity; F:metal ion binding; P:lipid metabolic process
XLOC_000931	zinc C2H2	3255	10	0.0	62.5	1	F:GO:0046872	F:metal ion binding
XLOC_000932	rho GTPase-activating 17-like isoform X3	4949	20	0.0	50.6	2	C:GO:0005737; P:GO:0007165	C:cytoplasm; P:signal transduction
XLOC_000933	endonuclease-reverse transcriptase	364	20	3.99569E-26	65.1	8	P:GO:0016070; F:GO:0097159; F:GO:1901363; F:GO:0003824; C:GO:0016020; P:GO:0010467; P:GO:0034654; P:GO:0034645	P:RNA metabolic process; F:organic cyclic compound binding; F:heterocyclic compound binding; F:catalytic activity; C:membrane; P:gene expression; P:nucleobase-containing compound biosynthetic process; P:cellular macromolecule biosynthetic process
XLOC_000934	Solute carrier family 35 member F1	5259	20	0.0	61.75	2	C:GO:0016021; P:GO:0006810	C:integral component of membrane; P:transport
XLOC_000935	---NA---	473
XLOC_000936	---NA---	1083
XLOC_000937	Bestrophin-2 (Vitelliform macular dystrophy 2 1)	5764	20	0.0	62.5	4	C:GO:0034707; C:GO:0005887; P:GO:1902476; F:GO:0005254	C:chloride channel complex; C:integral component of plasma membrane; P:chloride transmembrane transport; F:chloride channel activity
XLOC_000938	long-chain-fatty-acid-- ligase	1277	1	1.06536E-10	86.0	2	P:GO:0001676; F:GO:0004467	P:long-chain fatty acid metabolic process; F:long-chain fatty acid-CoA ligase activity	EC:6.2.1.3	Long-chain-fatty-acid--CoA ligase
XLOC_000939	DENN domain-containing 5B	8300	20	0.0	66.95	4	P:GO:0050982; F:GO:0005262; C:GO:0016020; P:GO:0070588	P:detection of mechanical stimulus; F:calcium channel activity; C:membrane; P:calcium ion transmembrane transport
XLOC_000940	Transmembrane 35	1735	20	7.05514E-46	74.05	5	P:GO:0090305; F:GO:0003964; F:GO:0004519; C:GO:0016021; P:GO:0006278	P:nucleic acid phosphodiester bond hydrolysis; F:RNA-directed DNA polymerase activity; F:endonuclease activity; C:integral component of membrane; P:RNA-dependent DNA biosynthetic process	EC:2.7.7.49	RNA-directed DNA polymerase
XLOC_000941	---NA---	586
XLOC_000942	Gag-Pol poly	646	20	7.0261E-85	69.6	2	F:GO:0003676; P:GO:0015074	F:nucleic acid binding; P:DNA integration
XLOC_000943	Gag-Pol poly	844	20	2.29461E-67	58.25	4	F:GO:0003676; C:GO:0016020; C:GO:0016021; P:GO:0015074	F:nucleic acid binding; C:membrane; C:integral component of membrane; P:DNA integration
XLOC_000944	Gag-Pol poly	809	20	2.53434E-115	66.4	2	F:GO:0003676; P:GO:0015074	F:nucleic acid binding; P:DNA integration
XLOC_000945	Gag-Pol poly	277	20	8.25557E-47	66.25	2	F:GO:0003676; P:GO:0015074	F:nucleic acid binding; P:DNA integration
XLOC_000946	expressed conserved	6348	20	0.0	75.45
XLOC_000947	---NA---	666
XLOC_000948	---NA---	733
XLOC_000949	---NA---	1526
XLOC_000950	---NA---	829
XLOC_000951	---NA---	254
XLOC_000952	TPA: endonuclease-reverse transcriptase	1901	20	9.14795E-75	61.4	3	F:GO:0003964; F:GO:0003723; P:GO:0006278	F:RNA-directed DNA polymerase activity; F:RNA binding; P:RNA-dependent DNA biosynthetic process
XLOC_000953	fibronectin type-III domain-containing 3a-like isoform X5	1523	20	1.69895E-67	55.8	5	P:GO:0008150; C:GO:0016020; C:GO:0016021; C:GO:0005575; F:GO:0003674	P:biological_process; C:membrane; C:integral component of membrane; C:cellular_component; F:molecular_function
XLOC_000954	reverse transcriptase	1621	20	1.35884E-57	75.4	2	F:GO:0005525; F:GO:0003924	F:GTP binding; F:GTPase activity	EC:3.6.1.15	Nucleoside-triphosphate phosphatase
XLOC_000955	40s ribosomal S26	791	20	3.21253E-62	89.9	5	F:GO:0003735; C:GO:0022627; C:GO:0016021; F:GO:0003729; P:GO:0006412	F:structural constituent of ribosome; C:cytosolic small ribosomal subunit; C:integral component of membrane; F:mRNA binding; P:translation
XLOC_000956	ankyrin 2,3 unc44	1895	20	0.0	79.1	6	F:GO:0008093; F:GO:0030507; C:GO:0005737; P:GO:0007165; P:GO:0072661; C:GO:0016021	F:cytoskeletal adaptor activity; F:spectrin binding; C:cytoplasm; P:signal transduction; P:protein targeting to plasma membrane; C:integral component of membrane
XLOC_000957	ankyrin 2,3	7436	20	0.0	66.25	6	F:GO:0008093; F:GO:0030507; C:GO:0005737; P:GO:0007165; P:GO:0072661; C:GO:0016021	F:cytoskeletal adaptor activity; F:spectrin binding; C:cytoplasm; P:signal transduction; P:protein targeting to plasma membrane; C:integral component of membrane
XLOC_000958	Nuclear cap-binding subunit 1	1686	20	0.0	74.05	5	C:GO:0005846; P:GO:0045292; C:GO:0016021; F:GO:0000339; P:GO:0051028	C:nuclear cap binding complex; P:mRNA cis splicing, via spliceosome; C:integral component of membrane; F:RNA cap binding; P:mRNA transport
XLOC_000959	Nuclear cap-binding subunit 1	1819	20	5.56453E-135	75.9	5	C:GO:0005846; P:GO:0045292; C:GO:0016021; F:GO:0000339; P:GO:0051028	C:nuclear cap binding complex; P:mRNA cis splicing, via spliceosome; C:integral component of membrane; F:RNA cap binding; P:mRNA transport
XLOC_000960	nuclear cap binding subunit 1	1525	12	3.23668E-147	76.5	5	C:GO:0005846; P:GO:0045292; C:GO:0016020; F:GO:0000339; P:GO:0051028	C:nuclear cap binding complex; P:mRNA cis splicing, via spliceosome; C:membrane; F:RNA cap binding; P:mRNA transport
XLOC_000961	---NA---	823
XLOC_000962	calcium-transporting atpase sarcoplasmic endoplasmic reticulum type (calcium pump),	560	20	4.04755E-60	64.2
XLOC_000963	hypothetical protein Smp_051110	505	20	7.10635E-37	57.9
XLOC_000964	PrA2 protein	771	1	1.78684E-35	63.0
XLOC_000965	acyl- :glycerol-3-phosphate acyltransferase	1096	20	1.40862E-176	71.85	10	F:GO:0016746; F:GO:0016779; P:GO:0006801; F:GO:0016491; C:GO:0016021; P:GO:0034654; F:GO:0043169; P:GO:0055114; P:GO:0006259; P:GO:0034645	F:transferase activity, transferring acyl groups; F:nucleotidyltransferase activity; P:superoxide metabolic process; F:oxidoreductase activity; C:integral component of membrane; P:nucleobase-containing compound biosynthetic process; F:cation binding; P:oxidation-reduction process; P:DNA metabolic process; P:cellular macromolecule biosynthetic process
XLOC_000966	hypothetical protein MS3_00589	2599	8	3.93219E-121	76.63
XLOC_000967	endonuclease-reverse transcriptase	396	20	1.29512E-71	83.75	4	P:GO:0090305; F:GO:0003964; F:GO:0004519; P:GO:0006278	P:nucleic acid phosphodiester bond hydrolysis; F:RNA-directed DNA polymerase activity; F:endonuclease activity; P:RNA-dependent DNA biosynthetic process	EC:2.7.7.49	RNA-directed DNA polymerase
XLOC_000968	hypothetical protein Smp_139140	874	7	1.46036E-26	82.71	1	C:GO:0016021	C:integral component of membrane
XLOC_000969	hypothetical protein MS3_00595	1096	7	5.93187E-92	81.86	1	C:GO:0016021	C:integral component of membrane
XLOC_000970	Phosphatidylserine synthase 1	977	20	1.89871E-179	77.5	3	P:GO:0006659; C:GO:0016021; F:GO:0003882	P:phosphatidylserine biosynthetic process; C:integral component of membrane; F:CDP-diacylglycerol-serine O-phosphatidyltransferase activity	EC:2.7.8.8	CDP-diacylglycerol--serine O-phosphatidyltransferase
XLOC_000971	RNA-directed DNA polymerase from mobile element jockey-like	715	20	1.81014E-121	54.95	3	F:GO:0003964; F:GO:0003723; P:GO:0006278	F:RNA-directed DNA polymerase activity; F:RNA binding; P:RNA-dependent DNA biosynthetic process	EC:2.7.7.49	RNA-directed DNA polymerase
XLOC_000972	Trimethylguanosine synthase	1803	20	0.0	74.4	3	P:GO:0001510; P:GO:0009452; F:GO:0008168	P:RNA methylation; P:7-methylguanosine RNA capping; F:methyltransferase activity
XLOC_000973	sphingolipid delta(4)-desaturase C4-hydroxylase DES2-like isoform X2	2114	20	0.0	70.4	2	P:GO:0006629; C:GO:0016021	P:lipid metabolic process; C:integral component of membrane
XLOC_000974	---NA---	736
XLOC_000975	Neural cell adhesion molecule 1	1971	20	0.0	64.45	1	C:GO:0016021	C:integral component of membrane
XLOC_000976	reverse transcriptase	1191	1	1.77368E-16	61.0	2	F:GO:0003964; P:GO:0006278	F:RNA-directed DNA polymerase activity; P:RNA-dependent DNA biosynthetic process
XLOC_000977	---NA---	307
XLOC_000978	FMRFamide receptor	3166	20	0.0	68.55	8	F:GO:0000166; F:GO:0016887; P:GO:0090304; F:GO:0008528; P:GO:0044260; P:GO:0007186; C:GO:0016021; P:GO:0006810	F:nucleotide binding; F:ATPase activity; P:nucleic acid metabolic process; F:G-protein coupled peptide receptor activity; P:cellular macromolecule metabolic process; P:G-protein coupled receptor signaling pathway; C:integral component of membrane; P:transport	EC:3.6.1.3; EC:3.6.1.15	Adenosinetriphosphatase; Nucleoside-triphosphate phosphatase
XLOC_000979	Bile salt export pump	1176	20	3.57092E-26	73.15	10	F:GO:0005524; P:GO:0090305; F:GO:0003964; F:GO:0042626; P:GO:0055085; F:GO:0004519; P:GO:0006508; C:GO:0016021; P:GO:0044267; P:GO:0006278	F:ATP binding; P:nucleic acid phosphodiester bond hydrolysis; F:RNA-directed DNA polymerase activity; F:ATPase activity, coupled to transmembrane movement of substances; P:transmembrane transport; F:endonuclease activity; P:proteolysis; C:integral component of membrane; P:cellular protein metabolic process; P:RNA-dependent DNA biosynthetic process	EC:3.6.1.3; EC:2.7.7.49; EC:3.6.1.15	Adenosinetriphosphatase; RNA-directed DNA polymerase; Nucleoside-triphosphate phosphatase
XLOC_000980	---NA---	1132
XLOC_000981	hypothetical protein Smp_160230	383	6	7.95805E-31	74.17
XLOC_000982	Elongation of very long chain fatty acids 7	2308	20	6.42363E-168	77.0	3	C:GO:0016021; F:GO:0016740; P:GO:0006633	C:integral component of membrane; F:transferase activity; P:fatty acid biosynthetic process
XLOC_000983	Neuropilin and tolloid 2	1348	3	2.33176E-5	69.67
XLOC_000984	cilia- and flagella-associated 69-like	3857	20	0.0	58.6
XLOC_000985	Dipeptidyl peptidase 9	3457	20	0.0	60.4	2	P:GO:0006508; F:GO:0008236	P:proteolysis; F:serine-type peptidase activity
XLOC_000986	Elongation of very long chain fatty acids 7	1503	20	3.68406E-137	67.2	3	C:GO:0016021; F:GO:0016740; P:GO:0006633	C:integral component of membrane; F:transferase activity; P:fatty acid biosynthetic process
XLOC_000987	hypothetical protein MS3_00617	2236	2	5.69394E-71	87.0
XLOC_000988	NADH dehydrogenase [ubiquinone] flavo mitochondrial	1760	20	0.0	93.35	6	C:GO:0005747; F:GO:0010181; F:GO:0051287; F:GO:0008137; F:GO:0051539; P:GO:0009060	C:mitochondrial respiratory chain complex I; F:FMN binding; F:NAD binding; F:NADH dehydrogenase (ubiquinone) activity; F:4 iron, 4 sulfur cluster binding; P:aerobic respiration	EC:1.6.99.5; EC:1.6.99.3; EC:1.6.5.3	Acting on NADH or NADPH; NADH dehydrogenase; NADH:ubiquinone reductase (H(+)-translocating)
XLOC_000989	---NA---	435
XLOC_000990	Actin-related 2 3 complex subunit 2	5000	20	0.0	83.2	6	P:GO:0034314; C:GO:0012505; C:GO:0031982; C:GO:0044444; C:GO:0005886; C:GO:0005885	P:Arp2/3 complex-mediated actin nucleation; C:endomembrane system; C:vesicle; C:cytoplasmic part; C:plasma membrane; C:Arp2/3 protein complex
XLOC_000991	acyl- :glycerol-3-phosphate acyltransferase	373	20	8.84278E-46	68.7	2	P:GO:0090304; F:GO:0016740	P:nucleic acid metabolic process; F:transferase activity
XLOC_000992	acyl- :glycerol-3-phosphate acyltransferase	384	20	1.85543E-78	77.3	6	P:GO:0090304; F:GO:0016746; C:GO:0016021; P:GO:0034654; C:GO:0044424; P:GO:0034645	P:nucleic acid metabolic process; F:transferase activity, transferring acyl groups; C:integral component of membrane; P:nucleobase-containing compound biosynthetic process; C:intracellular part; P:cellular macromolecule biosynthetic process
XLOC_000993	gag pol poly	746	20	6.76679E-86	67.15	1	P:GO:0008152	P:metabolic process
XLOC_000994	immunoglobulin domain superfamily (sensory guidance )	4941	20	0.0	62.7	1	C:GO:0016021	C:integral component of membrane
XLOC_000995	---NA---	384
XLOC_000996	60S ribosomal L6	5419	20	0.0	68.85	7	F:GO:0003735; F:GO:0005509; P:GO:0002181; C:GO:0030286; C:GO:0022625; P:GO:0000027; P:GO:0007017	F:structural constituent of ribosome; F:calcium ion binding; P:cytoplasmic translation; C:dynein complex; C:cytosolic large ribosomal subunit; P:ribosomal large subunit assembly; P:microtubule-based process
XLOC_000997	Cell adhesion molecule-related down-regulated by oncogenes	8739	20	0.0	60.0	1	C:GO:0016021	C:integral component of membrane
XLOC_000998	Craniofacial development 2	800	20	1.19237E-114	75.9	4	P:GO:0090305; F:GO:0003964; F:GO:0004519; P:GO:0006278	P:nucleic acid phosphodiester bond hydrolysis; F:RNA-directed DNA polymerase activity; F:endonuclease activity; P:RNA-dependent DNA biosynthetic process	EC:2.7.7.49	RNA-directed DNA polymerase
XLOC_000999	---NA---	1021
XLOC_001000	Ester hydrolase C11orf54	1923	20	2.09448E-139	68.1	2	C:GO:0005634; F:GO:0016787	C:nucleus; F:hydrolase activity
XLOC_001001	Protocadherin gamma-A1	5550	20	0.0	51.75	4	F:GO:0005509; C:GO:0016021; P:GO:0007156; C:GO:0005886	F:calcium ion binding; C:integral component of membrane; P:homophilic cell adhesion via plasma membrane adhesion molecules; C:plasma membrane
XLOC_001002	hypothetical protein Smp_153330	1310	1	3.10547E-7	76.0
XLOC_001003	hypothetical protein Smp_185340	618	11	9.29867E-20	58.09	10	F:GO:0003677; C:GO:0005634; F:GO:0003700; P:GO:0006351; C:GO:0016020; C:GO:0016021; P:GO:0006355; F:GO:0043565; F:GO:0000981; P:GO:0006357	F:DNA binding; C:nucleus; F:transcription factor activity, sequence-specific DNA binding; P:transcription, DNA-templated; C:membrane; C:integral component of membrane; P:regulation of transcription, DNA-templated; F:sequence-specific DNA binding; F:RNA polymerase II transcription factor activity, sequence-specific DNA binding; P:regulation of transcription from RNA polymerase II promoter
XLOC_001004	reverse transcriptase	380	20	4.60921E-17	56.25	2	F:GO:0003824; P:GO:0006796	F:catalytic activity; P:phosphate-containing compound metabolic process
XLOC_001005	endonuclease-reverse transcriptase	1062	20	1.24033E-118	79.25	4	P:GO:0090305; F:GO:0003964; F:GO:0004519; P:GO:0006278	P:nucleic acid phosphodiester bond hydrolysis; F:RNA-directed DNA polymerase activity; F:endonuclease activity; P:RNA-dependent DNA biosynthetic process	EC:2.7.7.49	RNA-directed DNA polymerase
XLOC_001006	---NA---	1621
XLOC_001007	Alpha-endosulfine	3231	20	3.22202E-67	63.45
XLOC_001008	Gag-Pol poly	1950	20	6.10908E-124	58.15	4	F:GO:0003676; F:GO:0008270; F:GO:0003824; P:GO:0015074	F:nucleic acid binding; F:zinc ion binding; F:catalytic activity; P:DNA integration
XLOC_001009	Aspartate cytoplasmic	1946	20	0.0	75.15	7	F:GO:0030170; F:GO:0042802; F:GO:0080130; C:GO:0005739; C:GO:0005829; F:GO:0004069; P:GO:0006532	F:pyridoxal phosphate binding; F:identical protein binding; F:L-phenylalanine:2-oxoglutarate aminotransferase activity; C:mitochondrion; C:cytosol; F:L-aspartate:2-oxoglutarate aminotransferase activity; P:aspartate biosynthetic process	EC:2.6.1.9; EC:2.6.1.57; EC:2.6.1.5; EC:2.6.1.1	Histidinol-phosphate transaminase; Aromatic-amino-acid transaminase; Tyrosine transaminase; Aspartate transaminase
XLOC_001010	zinc finger	4333	20	0.0	71.8	4	F:GO:0003676; F:GO:0080130; F:GO:0046872; F:GO:0004069	F:nucleic acid binding; F:L-phenylalanine:2-oxoglutarate aminotransferase activity; F:metal ion binding; F:L-aspartate:2-oxoglutarate aminotransferase activity	EC:2.6.1.9; EC:2.6.1.57; EC:2.6.1.5; EC:2.6.1.1	Histidinol-phosphate transaminase; Aromatic-amino-acid transaminase; Tyrosine transaminase; Aspartate transaminase
XLOC_001011	TPA: hypothetical protein	653	4	2.73655E-56	72.5
XLOC_001012	UPF0364 C6orf211	2416	20	0.0	79.35	6	F:GO:0003964; F:GO:0003723; P:GO:0006278; F:GO:0008757; F:GO:0051998; P:GO:0006479	F:RNA-directed DNA polymerase activity; F:RNA binding; P:RNA-dependent DNA biosynthetic process; F:S-adenosylmethionine-dependent methyltransferase activity; F:protein carboxyl O-methyltransferase activity; P:protein methylation	EC:2.7.7.49	RNA-directed DNA polymerase
XLOC_001013	unnamed protein product	1017	2	7.6576E-10	74.5	1	C:GO:0016020	C:membrane
XLOC_001014	Mitochondrial arginine transporter BAC2	10443	20	0.0	83.45	8	P:GO:0046580; C:GO:0005737; P:GO:0007165; F:GO:0005096; C:GO:0016021; P:GO:0006810; C:GO:0031235; P:GO:0043547	P:negative regulation of Ras protein signal transduction; C:cytoplasm; P:signal transduction; F:GTPase activator activity; C:integral component of membrane; P:transport; C:intrinsic component of the cytoplasmic side of the plasma membrane; P:positive regulation of GTPase activity
XLOC_001015	---NA---	961
XLOC_001016	HEAT repeat	671	20	1.02913E-101	89.2	6	P:GO:0046580; C:GO:0005737; P:GO:0007165; F:GO:0005096; C:GO:0031235; P:GO:0043547	P:negative regulation of Ras protein signal transduction; C:cytoplasm; P:signal transduction; F:GTPase activator activity; C:intrinsic component of the cytoplasmic side of the plasma membrane; P:positive regulation of GTPase activity
XLOC_001017	neurofibromin-like isoform X2	7864	20	0.0	73.8	6	P:GO:0046580; C:GO:0005737; P:GO:0007165; F:GO:0005096; C:GO:0031235; P:GO:0043547	P:negative regulation of Ras protein signal transduction; C:cytoplasm; P:signal transduction; F:GTPase activator activity; C:intrinsic component of the cytoplasmic side of the plasma membrane; P:positive regulation of GTPase activity
XLOC_001018	craniofacial development 2-like	632	20	6.85042E-78	79.15	4	P:GO:0090305; F:GO:0003964; F:GO:0004519; P:GO:0006278	P:nucleic acid phosphodiester bond hydrolysis; F:RNA-directed DNA polymerase activity; F:endonuclease activity; P:RNA-dependent DNA biosynthetic process	EC:2.7.7.49	RNA-directed DNA polymerase
XLOC_001019	---NA---	302
XLOC_001020	---NA---	3430
XLOC_001021	Chitinase domain-containing 1	1810	20	0.0	68.7	8	F:GO:0004568; C:GO:0043229; P:GO:0005975; F:GO:0008061; P:GO:0006032; C:GO:0016021; C:GO:0005576; C:GO:0043227	F:chitinase activity; C:intracellular organelle; P:carbohydrate metabolic process; F:chitin binding; P:chitin catabolic process; C:integral component of membrane; C:extracellular region; C:membrane-bounded organelle	EC:3.2.1.14	Chitinase
XLOC_001022	PCI domain-containing 2	8217	20	0.0	76.45	4	F:GO:0004568; P:GO:0005975; P:GO:0006032; C:GO:0016021	F:chitinase activity; P:carbohydrate metabolic process; P:chitin catabolic process; C:integral component of membrane	EC:3.2.1.14	Chitinase
XLOC_001023	---NA---	406
XLOC_001024	HEAT repeat-containing 5B isoform X1	14998	20	0.0	64.55	5	C:GO:0005634; F:GO:0001077; P:GO:0006366; F:GO:0043565; P:GO:0045944	C:nucleus; F:transcriptional activator activity, RNA polymerase II core promoter proximal region sequence-specific binding; P:transcription from RNA polymerase II promoter; F:sequence-specific DNA binding; P:positive regulation of transcription from RNA polymerase II promoter
XLOC_001025	acyl- :glycerol-3-phosphate acyltransferase	2129	20	1.1138E-30	65.05	4	P:GO:0090304; P:GO:0044260; F:GO:0043167; F:GO:0016301	P:nucleic acid metabolic process; P:cellular macromolecule metabolic process; F:ion binding; F:kinase activity
XLOC_001026	RNA-binding Nova-1	3831	20	0.0	82.5	1	F:GO:0003723	F:RNA binding
XLOC_001027	splicing factor 4	6391	20	0.0	76.6	9	F:GO:0003676; P:GO:0000045; C:GO:0034272; C:GO:0034271; P:GO:0044804; C:GO:0000407; P:GO:0045324; P:GO:0032258; P:GO:0006995	F:nucleic acid binding; P:autophagosome assembly; C:phosphatidylinositol 3-kinase complex, class III, type II; C:phosphatidylinositol 3-kinase complex, class III, type I; P:nucleophagy; C:pre-autophagosomal structure; P:late endosome to vacuole transport; P:CVT pathway; P:cellular response to nitrogen starvation
XLOC_001028	beclin-1 isoform X2	1791	20	1.31143E-162	75.35	8	P:GO:0000045; C:GO:0034272; C:GO:0034271; P:GO:0044804; C:GO:0000407; P:GO:0045324; P:GO:0032258; P:GO:0006995	P:autophagosome assembly; C:phosphatidylinositol 3-kinase complex, class III, type II; C:phosphatidylinositol 3-kinase complex, class III, type I; P:nucleophagy; C:pre-autophagosomal structure; P:late endosome to vacuole transport; P:CVT pathway; P:cellular response to nitrogen starvation
XLOC_001029	rab6-interacting 2 elks erc cast,	1108	5	4.64125E-18	68.0	1	C:GO:0016021	C:integral component of membrane
XLOC_001030	ligand of numb x 2	5687	20	0.0	61.35	3	F:GO:0008270; F:GO:0016874; P:GO:0009987	F:zinc ion binding; F:ligase activity; P:cellular process
XLOC_001031	gag-pol poly	1270	20	7.43342E-111	83.75	4	F:GO:0003676; F:GO:0004190; P:GO:0006508; P:GO:0015074	F:nucleic acid binding; F:aspartic-type endopeptidase activity; P:proteolysis; P:DNA integration	EC:3.4.23	Acting on peptide bonds (peptidases)
XLOC_001032	RNA-directed DNA polymerase from mobile element jockey-like	931	20	7.59244E-82	57.95	3	P:GO:0044260; F:GO:0003824; P:GO:0044238	P:cellular macromolecule metabolic process; F:catalytic activity; P:primary metabolic process
XLOC_001033	Mediator of RNA polymerase II transcription subunit 4	7372	20	0.0	80.9	5	C:GO:0070847; P:GO:0000042; C:GO:0016592; F:GO:0001104; P:GO:0006357	C:core mediator complex; P:protein targeting to Golgi; C:mediator complex; F:RNA polymerase II transcription cofactor activity; P:regulation of transcription from RNA polymerase II promoter
XLOC_001034	---NA---	820
XLOC_001035	Vacuolar sorting-associated 37B	2274	20	1.36092E-127	64.2	2	C:GO:0016020; C:GO:0016021	C:membrane; C:integral component of membrane
XLOC_001036	acyl- :glycerol-3-phosphate acyltransferase	473	20	4.22867E-69	72.7	10	F:GO:0016746; F:GO:0016779; P:GO:0006801; F:GO:0016491; C:GO:0016021; F:GO:0043167; P:GO:0034654; P:GO:0006259; P:GO:0044710; P:GO:0034645	F:transferase activity, transferring acyl groups; F:nucleotidyltransferase activity; P:superoxide metabolic process; F:oxidoreductase activity; C:integral component of membrane; F:ion binding; P:nucleobase-containing compound biosynthetic process; P:DNA metabolic process; P:single-organism metabolic process; P:cellular macromolecule biosynthetic process
XLOC_001037	reverse transcriptase	1289	20	4.72002E-23	77.7
XLOC_001038	Ran guanine nucleotide release factor	2688	20	4.66E-130	61.6
XLOC_001039	---NA---	1135
XLOC_001040	Histone-lysine N-methyltransferase setd3	2036	20	4.0283E-180	58.25	2	F:GO:0008168; P:GO:0032259	F:methyltransferase activity; P:methylation
XLOC_001041	DENN domain containing 1A	1209	20	4.3099E-144	61.35	2	C:GO:0016020; C:GO:0016021	C:membrane; C:integral component of membrane
XLOC_001042	divalent cation tolerance cuta-related	4411	20	0.0	83.4	3	F:GO:0005507; C:GO:0016021; P:GO:0010038	F:copper ion binding; C:integral component of membrane; P:response to metal ion
XLOC_001043	---NA---	805
XLOC_001044	syntaxin-12 isoform X3	4555	20	0.0	63.0	11	P:GO:0006906; F:GO:0005509; P:GO:0048278; C:GO:0016021; F:GO:0005484; C:GO:0012505; C:GO:0031201; F:GO:0000149; P:GO:0007156; P:GO:0006886; C:GO:0005886	P:vesicle fusion; F:calcium ion binding; P:vesicle docking; C:integral component of membrane; F:SNAP receptor activity; C:endomembrane system; C:SNARE complex; F:SNARE binding; P:homophilic cell adhesion via plasma membrane adhesion molecules; P:intracellular protein transport; C:plasma membrane
XLOC_001045	---NA---	1172
XLOC_001046	---NA---	667
XLOC_001047	tpa_exp: ORF3	760	18	1.4388E-28	66.83	2	C:GO:0016020; C:GO:0016021	C:membrane; C:integral component of membrane
XLOC_001048	tetratricopeptide repeat 37	5408	20	0.0	55.1	1	C:GO:0016021	C:integral component of membrane
XLOC_001049	hypothetical protein Smp_194660	2210	1	8.58137E-87	78.0	5	C:GO:0005634; F:GO:0001077; P:GO:0006351; F:GO:0005488; P:GO:0045944	C:nucleus; F:transcriptional activator activity, RNA polymerase II core promoter proximal region sequence-specific binding; P:transcription, DNA-templated; F:binding; P:positive regulation of transcription from RNA polymerase II promoter
XLOC_001050	---NA---	487
XLOC_001051	TPA: endonuclease-reverse transcriptase	8007	20	0.0	75.55	1	F:GO:0003676	F:nucleic acid binding
XLOC_001052	Mername-AA213 peptidase (M14 family)	455	6	1.21188E-9	69.33	1	C:GO:0016020	C:membrane
XLOC_001053	myosin light chain kinase smooth muscle	6462	20	0.0	79.6	7	F:GO:0005524; F:GO:0003735; F:GO:0003729; C:GO:0005840; F:GO:0004674; P:GO:0006468; P:GO:0006412	F:ATP binding; F:structural constituent of ribosome; F:mRNA binding; C:ribosome; F:protein serine/threonine kinase activity; P:protein phosphorylation; P:translation	EC:2.7.11	Transferring phosphorus-containing groups
XLOC_001054	---NA---	343
XLOC_001055	Replication A 70 kDa DNA-binding subunit	2658	20	0.0	70.7	5	C:GO:0005634; F:GO:0003677; P:GO:0006281; P:GO:0006260; P:GO:0006310	C:nucleus; F:DNA binding; P:DNA repair; P:DNA replication; P:DNA recombination
XLOC_001056	TNF receptor-associated factor 2	5134	20	0.0	71.35	3	F:GO:0008270; P:GO:0006508; F:GO:0008237	F:zinc ion binding; P:proteolysis; F:metallopeptidase activity
XLOC_001057	SHQ1 homolog	2685	20	0.0	63.9	4	F:GO:0005216; P:GO:0034220; C:GO:0016021; F:GO:0043167	F:ion channel activity; P:ion transmembrane transport; C:integral component of membrane; F:ion binding
XLOC_001058	cyclic nucleotide-gated cation channel alpha-3-like	2176	20	0.0	88.25	7	C:GO:0005887; F:GO:0005249; P:GO:0042391; P:GO:0071805; F:GO:0005222; F:GO:0005223; F:GO:0030553	C:integral component of plasma membrane; F:voltage-gated potassium channel activity; P:regulation of membrane potential; P:potassium ion transmembrane transport; F:intracellular cAMP activated cation channel activity; F:intracellular cGMP activated cation channel activity; F:cGMP binding
XLOC_001059	endonuclease-reverse transcriptase	1259	20	0.0	74.4	4	P:GO:0090305; F:GO:0003964; F:GO:0004519; P:GO:0006278	P:nucleic acid phosphodiester bond hydrolysis; F:RNA-directed DNA polymerase activity; F:endonuclease activity; P:RNA-dependent DNA biosynthetic process	EC:2.7.7.49	RNA-directed DNA polymerase
XLOC_001060	hypothetical protein MS3_09379, partial	588	13	8.11946E-50	76.23
XLOC_001061	reverse transcriptase	729	20	1.19014E-40	63.9	3	P:GO:0044260; F:GO:0003824; P:GO:0044238	P:cellular macromolecule metabolic process; F:catalytic activity; P:primary metabolic process
XLOC_001062	phosphatase methylesterase 1 (S33 family)	576	1	1.74662E-4	77.0	2	P:GO:0006482; F:GO:0052689	P:protein demethylation; F:carboxylic ester hydrolase activity
XLOC_001063	TPA: endonuclease-reverse transcriptase	136	20	6.35463E-13	88.0
XLOC_001064	laminin gamma-1 chain	1835	20	1.90969E-46	76.0	11	P:GO:0016579; P:GO:0090305; C:GO:0005604; F:GO:0003964; P:GO:0048731; F:GO:0004519; C:GO:0016021; P:GO:0006278; P:GO:0070831; F:GO:0036459; P:GO:0006511	P:protein deubiquitination; P:nucleic acid phosphodiester bond hydrolysis; C:basement membrane; F:RNA-directed DNA polymerase activity; P:system development; F:endonuclease activity; C:integral component of membrane; P:RNA-dependent DNA biosynthetic process; P:basement membrane assembly; F:thiol-dependent ubiquitinyl hydrolase activity; P:ubiquitin-dependent protein catabolic process	EC:2.7.7.49; EC:3.4.19.12	RNA-directed DNA polymerase; Ubiquitinyl hydrolase 1
XLOC_001065	---NA---	1071
XLOC_001066	Potassium voltage-gated channel Shaker	4144	20	0.0	88.65	5	P:GO:0071805; C:GO:0008076; F:GO:0005251; P:GO:0034765; P:GO:0051260	P:potassium ion transmembrane transport; C:voltage-gated potassium channel complex; F:delayed rectifier potassium channel activity; P:regulation of ion transmembrane transport; P:protein homooligomerization
XLOC_001067	family S33 non-peptidase homologue (S33 family)	946	20	0.0	80.7	2	C:GO:0005737; P:GO:0007165	C:cytoplasm; P:signal transduction
XLOC_001068	family S33 non-peptidase homologue (S33 family)	1319	10	3.30925E-22	84.3	2	C:GO:0005737; P:GO:0007165	C:cytoplasm; P:signal transduction
XLOC_001069	very-long-chain (3R)-3-hydroxyacyl- dehydratase	2617	20	0.0	76.35	3	P:GO:0006508; C:GO:0016021; F:GO:0004197	P:proteolysis; C:integral component of membrane; F:cysteine-type endopeptidase activity	EC:3.4.22	Acting on peptide bonds (peptidases)
XLOC_001070	rab6-interacting 2 elks erc cast,	1325	4	1.77034E-25	72.75	1	C:GO:0016020	C:membrane
XLOC_001071	Nuclear pore complex Nup160	7878	20	0.0	68.1	9	P:GO:0006913; F:GO:0016746; F:GO:0097159; F:GO:1901363; P:GO:0008152; C:GO:0016021; F:GO:0036094; F:GO:0005487; C:GO:0005643	P:nucleocytoplasmic transport; F:transferase activity, transferring acyl groups; F:organic cyclic compound binding; F:heterocyclic compound binding; P:metabolic process; C:integral component of membrane; F:small molecule binding; F:nucleocytoplasmic transporter activity; C:nuclear pore
XLOC_001072	synaptic vesicular amine transporter-like	2548	20	0.0	73.15	3	P:GO:0015893; P:GO:0055085; C:GO:0016021	P:drug transport; P:transmembrane transport; C:integral component of membrane
XLOC_001073	hypothetical protein Smp_153330	978	1	4.6722E-10	80.0
XLOC_001074	hypothetical protein Smp_121930.1	2775	3	4.44967E-59	83.67	1	C:GO:0016021	C:integral component of membrane
XLOC_001075	---NA---	326
XLOC_001076	---NA---	1107
XLOC_001077	MAP kinase-activating death domain	5457	20	0.0	69.95	4	F:GO:0017112; P:GO:0016310; F:GO:0016301; P:GO:0043547	F:Rab guanyl-nucleotide exchange factor activity; P:phosphorylation; F:kinase activity; P:positive regulation of GTPase activity
XLOC_001078	---NA---	788
XLOC_001079	persulfide dioxygenase mitochondrial	4440	20	0.0	77.75	4	F:GO:0003676; F:GO:0051213; F:GO:0046872; P:GO:0055114	F:nucleic acid binding; F:dioxygenase activity; F:metal ion binding; P:oxidation-reduction process
XLOC_001080	endonuclease-reverse transcriptase	2725	20	1.09923E-19	67.35	3	P:GO:0090304; P:GO:0044260; F:GO:0003824	P:nucleic acid metabolic process; P:cellular macromolecule metabolic process; F:catalytic activity
XLOC_001081	acid phosphatase-related	464	5	2.09256E-6	70.8	6	F:GO:0046872; C:GO:0016020; C:GO:0016021; P:GO:0016311; F:GO:0003993; F:GO:0016787	F:metal ion binding; C:membrane; C:integral component of membrane; P:dephosphorylation; F:acid phosphatase activity; F:hydrolase activity
XLOC_001082	hypothetical protein MS3_00670	2734	17	0.0	59.35	1	C:GO:0000123	C:histone acetyltransferase complex
XLOC_001083	immunoglobulin domain	2452	5	0.0	71.4	1	C:GO:0016021	C:integral component of membrane
XLOC_001084	Cleavage and polyadenylation specificity factor subunit 6	2865	20	0.0	74.4	2	F:GO:0000166; F:GO:0003676	F:nucleotide binding; F:nucleic acid binding
XLOC_001085	acyl- :glycerol-3-phosphate acyltransferase	736	20	2.80319E-144	71.15	5	F:GO:0003676; P:GO:0090304; F:GO:0016746; P:GO:0044260; C:GO:0016021	F:nucleic acid binding; P:nucleic acid metabolic process; F:transferase activity, transferring acyl groups; P:cellular macromolecule metabolic process; C:integral component of membrane
XLOC_001086	zinc finger 341	4080	4	0.0	69.25	2	F:GO:0003676; F:GO:0046872	F:nucleic acid binding; F:metal ion binding
XLOC_001087	ribosomal S16	758	20	2.814E-92	85.95	4	P:GO:0000462; F:GO:0003735; C:GO:0022627; P:GO:0006412	P:maturation of SSU-rRNA from tricistronic rRNA transcript (SSU-rRNA, 5.8S rRNA, LSU-rRNA); F:structural constituent of ribosome; C:cytosolic small ribosomal subunit; P:translation
XLOC_001088	Kinesin KIF11	3690	20	0.0	70.9	8	F:GO:0005524; P:GO:0007059; C:GO:0005871; F:GO:0008574; P:GO:0007018; C:GO:0005874; F:GO:0008017; P:GO:0090307	F:ATP binding; P:chromosome segregation; C:kinesin complex; F:ATP-dependent microtubule motor activity, plus-end-directed; P:microtubule-based movement; C:microtubule; F:microtubule binding; P:mitotic spindle assembly	EC:3.6.1.3; EC:3.6.1.15; EC:3.6.4.4	Adenosinetriphosphatase; Nucleoside-triphosphate phosphatase; Plus-end-directed kinesin ATPase
XLOC_001089	---NA---	440
XLOC_001090	extended synaptotagmin 2	3044	20	0.0	68.5	1	F:GO:0008289	F:lipid binding
XLOC_001091	---NA---	822
XLOC_001092	hypothetical protein MS3_00694	5935	10	0.0	60.7
XLOC_001093	TPA_exp: pol poly	993	20	3.82499E-89	87.4	1	C:GO:0016021	C:integral component of membrane
XLOC_001094	---NA---	938
XLOC_001095	phosphatase methylesterase 1 (S33 family)	5141	6	8.53377E-10	70.33	10	P:GO:0055085; P:GO:0006482; P:GO:0034220; C:GO:0016020; P:GO:0015718; C:GO:0016021; F:GO:0005230; P:GO:0006810; F:GO:0052689; F:GO:0008028	P:transmembrane transport; P:protein demethylation; P:ion transmembrane transport; C:membrane; P:monocarboxylic acid transport; C:integral component of membrane; F:extracellular ligand-gated ion channel activity; P:transport; F:carboxylic ester hydrolase activity; F:monocarboxylic acid transmembrane transporter activity
XLOC_001096	kinase D-interacting substrate of 220 kDa isoform X1	6908	20	0.0	60.45	6	P:GO:0045859; C:GO:0016021; F:GO:0030165; P:GO:0016310; F:GO:0019887; F:GO:0016301	P:regulation of protein kinase activity; C:integral component of membrane; F:PDZ domain binding; P:phosphorylation; F:protein kinase regulator activity; F:kinase activity
XLOC_001097	---NA---	1406
XLOC_001098	reverse transcriptase	1342	11	9.82435E-21	58.09	4	F:GO:0003964; C:GO:0016020; C:GO:0016021; P:GO:0006278	F:RNA-directed DNA polymerase activity; C:membrane; C:integral component of membrane; P:RNA-dependent DNA biosynthetic process
XLOC_001099	---NA---	1187
XLOC_001100	39S ribosomal mitochondrial	1793	20	0.0	62.0	1	C:GO:0005840	C:ribosome
XLOC_001101	splicing factor arginine:serine rich 8	5337	20	3.34492E-177	76.7	2	P:GO:0000395; F:GO:0003723	P:mRNA 5'-splice site recognition; F:RNA binding
XLOC_001102	hypothetical protein MS3_00687	1522	1	0.0	99.0	1	C:GO:0016021	C:integral component of membrane
XLOC_001103	endonuclease-reverse transcriptase	829	20	3.94102E-129	78.45	4	P:GO:0090305; F:GO:0003964; F:GO:0004519; P:GO:0006278	P:nucleic acid phosphodiester bond hydrolysis; F:RNA-directed DNA polymerase activity; F:endonuclease activity; P:RNA-dependent DNA biosynthetic process	EC:2.7.7.49	RNA-directed DNA polymerase
XLOC_001104	Elongator complex 2	5387	20	0.0	56.25	11	P:GO:0000122; F:GO:0019901; C:GO:0008023; C:GO:0005737; F:GO:0042393; C:GO:0017053; C:GO:0033588; P:GO:0046425; F:GO:0001191; F:GO:0000993; C:GO:0000123	P:negative regulation of transcription from RNA polymerase II promoter; F:protein kinase binding; C:transcription elongation factor complex; C:cytoplasm; F:histone binding; C:transcriptional repressor complex; C:Elongator holoenzyme complex; P:regulation of JAK-STAT cascade; F:transcriptional repressor activity, RNA polymerase II transcription factor binding; F:RNA polymerase II core binding; C:h…
XLOC_001105	General transcription factor 3C polypeptide 5	858	20	1.33236E-70	65.7
XLOC_001106	clasp1 cytoplasmic linker associated	428	20	1.51725E-84	71.5	2	F:GO:0003676; P:GO:0009987	F:nucleic acid binding; P:cellular process
XLOC_001107	TPA: endonuclease-reverse transcriptase	6099	20	5.30055E-172	73.5	1	C:GO:0016021	C:integral component of membrane
XLOC_001108	Lipoxygenase homology domain-containing 1	10535	20	0.0	57.65	4	P:GO:0050982; F:GO:0005262; C:GO:0016020; P:GO:0070588	P:detection of mechanical stimulus; F:calcium channel activity; C:membrane; P:calcium ion transmembrane transport
XLOC_001109	---NA---	488
XLOC_001110	tricarboxylate transport	2731	20	0.0	85.0	7	C:GO:0005811; P:GO:0055085; F:GO:0003735; C:GO:0016021; P:GO:0006843; C:GO:0016006; P:GO:0006412	C:lipid particle; P:transmembrane transport; F:structural constituent of ribosome; C:integral component of membrane; P:mitochondrial citrate transport; C:Nebenkern; P:translation
XLOC_001111	cadherin domain	4686	20	0.0	57.25	4	F:GO:0005509; C:GO:0016021; P:GO:0007156; C:GO:0005886	F:calcium ion binding; C:integral component of membrane; P:homophilic cell adhesion via plasma membrane adhesion molecules; C:plasma membrane
XLOC_001112	phosphatase methylesterase 1 (S33 family)	1308	1	6.99488E-14	67.0	2	P:GO:0006482; F:GO:0052689	P:protein demethylation; F:carboxylic ester hydrolase activity
XLOC_001113	replication factor C subunit 3-like	1367	20	0.0	86.35	3	F:GO:0003689; P:GO:0006261; C:GO:0005663	F:DNA clamp loader activity; P:DNA-dependent DNA replication; C:DNA replication factor C complex	EC:3.6.1.3; EC:3.6.1.15	Adenosinetriphosphatase; Nucleoside-triphosphate phosphatase
XLOC_001114	TPA: endonuclease-reverse transcriptase	642	20	4.09102E-27	56.45	2	F:GO:0003824; P:GO:0009987	F:catalytic activity; P:cellular process
XLOC_001115	---NA---	950
XLOC_001116	phosphatidylinositol 45 bisphosphate	2289	20	0.0	60.6	2	F:GO:0016787; P:GO:0046856	F:hydrolase activity; P:phosphatidylinositol dephosphorylation
XLOC_001117	cell polarity	4155	20	0.0	74.05	2	C:GO:0016020; C:GO:0016021	C:membrane; C:integral component of membrane
XLOC_001118	Prospero homeobox 2	4015	20	0.0	68.75	41	F:GO:0016922; P:GO:0048839; P:GO:0070309; P:GO:0008285; F:GO:0044212; P:GO:0048514; F:GO:0043565; P:GO:0003231; P:GO:0042752; P:GO:0045944; P:GO:0060788; P:GO:0000122; P:GO:0048562; F:GO:0001078; P:GO:0003206; F:GO:0050692; F:GO:0050693; P:GO:0001822; P:GO:0060849; P:GO:0070365; P:GO:0001946; P:GO:0010595; P:GO:0045071; P:GO:0055007; P:GO:0055008; P:GO:0030324; P:GO:0031016; P:GO:0045737; P:GO:00…	F:ligand-dependent nuclear receptor binding; P:inner ear development; P:lens fiber cell morphogenesis; P:negative regulation of cell proliferation; F:transcription regulatory region DNA binding; P:blood vessel morphogenesis; F:sequence-specific DNA binding; P:cardiac ventricle development; P:regulation of circadian rhythm; P:positive regulation of transcription from RNA polymerase II promoter; P:…
XLOC_001119	nalp ( leucine rich repeat and pyrin domain containing)-related	2123	20	0.0	62.2	1	F:GO:0005509	F:calcium ion binding
XLOC_001120	Glycosyltransferase LARGE2	2890	20	0.0	61.75	5	F:GO:0000030; F:GO:0035251; P:GO:0008152; C:GO:0016021; F:GO:0008378	F:mannosyltransferase activity; F:UDP-glucosyltransferase activity; P:metabolic process; C:integral component of membrane; F:galactosyltransferase activity
XLOC_001121	UDP-N-acetylglucosamine transferase subunit ALG14 homolog	1349	20	6.40393E-133	71.9	2	C:GO:0016021; F:GO:0016740	C:integral component of membrane; F:transferase activity
XLOC_001122	ADIPOR-like receptor	2698	20	0.0	77.3	4	C:GO:0016021; F:GO:0042562; P:GO:0033211; C:GO:0005886	C:integral component of membrane; F:hormone binding; P:adiponectin-activated signaling pathway; C:plasma membrane
XLOC_001123	---NA---	1328
XLOC_001124	Odorant response abnormal 4	5703	20	0.0	68.65	3	F:GO:0008270; F:GO:0019706; C:GO:0016021	F:zinc ion binding; F:protein-cysteine S-palmitoyltransferase activity; C:integral component of membrane	EC:2.3.1.225	Protein S-acyltransferase
XLOC_001125	---NA---	742
XLOC_001126	---NA---	816
XLOC_001127	voltage-gated potassium channel	4583	20	0.0	79.35	8	F:GO:0000155; C:GO:0005887; F:GO:0005249; P:GO:0042391; P:GO:0071805; P:GO:0000160; P:GO:0023014; C:GO:0005622	F:phosphorelay sensor kinase activity; C:integral component of plasma membrane; F:voltage-gated potassium channel activity; P:regulation of membrane potential; P:potassium ion transmembrane transport; P:phosphorelay signal transduction system; P:signal transduction by protein phosphorylation; C:intracellular	EC:2.7.13.3	Histidine kinase
XLOC_001128	rho-related GTP-binding -D isoform X1	2694	20	2.35239E-141	86.8	3	F:GO:0005525; P:GO:0007264; C:GO:0005622	F:GTP binding; P:small GTPase mediated signal transduction; C:intracellular
XLOC_001129	endonuclease-reverse transcriptase	313	17	8.66959E-14	78.24	4	P:GO:0090305; F:GO:0003964; F:GO:0004519; P:GO:0006278	P:nucleic acid phosphodiester bond hydrolysis; F:RNA-directed DNA polymerase activity; F:endonuclease activity; P:RNA-dependent DNA biosynthetic process	EC:2.7.7.49	RNA-directed DNA polymerase
XLOC_001130	acyl- :glycerol-3-phosphate acyltransferase	579	20	2.31338E-104	74.65	14	P:GO:0090305; P:GO:0006278; F:GO:0043168; P:GO:0044763; F:GO:0000166; P:GO:0044281; F:GO:0003964; P:GO:0050794; C:GO:0005737; C:GO:0043231; F:GO:0004519; C:GO:0016021; P:GO:0051716; C:GO:0032991	P:nucleic acid phosphodiester bond hydrolysis; P:RNA-dependent DNA biosynthetic process; F:anion binding; P:single-organism cellular process; F:nucleotide binding; P:small molecule metabolic process; F:RNA-directed DNA polymerase activity; P:regulation of cellular process; C:cytoplasm; C:intracellular membrane-bounded organelle; F:endonuclease activity; C:integral component of membrane; P:cellula…	EC:2.7.7.49	RNA-directed DNA polymerase
XLOC_001131	hypothetical protein MS3_00718	1136	3	6.91229E-133	91.33
XLOC_001132	---NA---	1040
XLOC_001133	calsyntenin 1	5426	20	0.0	61.6	3	F:GO:0005509; C:GO:0016021; P:GO:0007156	F:calcium ion binding; C:integral component of membrane; P:homophilic cell adhesion via plasma membrane adhesion molecules
XLOC_001134	---NA---	613
XLOC_001135	homeobox Meis3	7364	20	1.43217E-179	86.0	4	C:GO:0005634; F:GO:0003677; F:GO:0046872; P:GO:0006355	C:nucleus; F:DNA binding; F:metal ion binding; P:regulation of transcription, DNA-templated
XLOC_001136	---NA---	1667
XLOC_001137	hypothetical protein MS3_11500, partial	462	20	1.05854E-30	67.7	2	C:GO:0016020; F:GO:0005488	C:membrane; F:binding
XLOC_001138	coiled-coil domain-containing 77 isoform X2	4226	20	0.0	61.0
XLOC_001139	acyl- :glycerol-3-phosphate acyltransferase	439	20	6.49841E-77	76.7	15	P:GO:0090304; P:GO:1901575; F:GO:0005488; C:GO:0044446; P:GO:0006810; C:GO:0005634; P:GO:0050794; C:GO:0005737; C:GO:0016020; P:GO:0006629; P:GO:0034654; C:GO:0032991; F:GO:0016740; F:GO:0016787; P:GO:0034645	P:nucleic acid metabolic process; P:organic substance catabolic process; F:binding; C:intracellular organelle part; P:transport; C:nucleus; P:regulation of cellular process; C:cytoplasm; C:membrane; P:lipid metabolic process; P:nucleobase-containing compound biosynthetic process; C:macromolecular complex; F:transferase activity; F:hydrolase activity; P:cellular macromolecule biosynthetic process
XLOC_001140	PDZ and LIM domain 3-like	1475	20	6.36633E-122	68.15
XLOC_001141	D-tyrosyl-tRNA(Tyr) deacylase	1192	20	2.18936E-80	80.25	3	F:GO:0016788; C:GO:0005737; P:GO:0019478	F:hydrolase activity, acting on ester bonds; C:cytoplasm; P:D-amino acid catabolic process
XLOC_001142	histidyl-tRNA synthetase-related	2946	20	0.0	50.75	1	F:GO:0004812	F:aminoacyl-tRNA ligase activity
XLOC_001143	Cleavage stimulation factor subunit 1	3602	20	0.0	89.1	5	F:GO:0030170; C:GO:0005759; P:GO:0006397; P:GO:0006782; F:GO:0003870	F:pyridoxal phosphate binding; C:mitochondrial matrix; P:mRNA processing; P:protoporphyrinogen IX biosynthetic process; F:5-aminolevulinate synthase activity	EC:2.3.1.37	5-aminolevulinate synthase
XLOC_001144	---NA---	483
XLOC_001145	hypothetical protein MS3_00730	4436	7	0.0	65.29	1	C:GO:0016021	C:integral component of membrane
XLOC_001146	TPA: endonuclease-reverse transcriptase	1071	20	2.57579E-65	64.4	4	F:GO:0005524; P:GO:0006281; P:GO:0006310; F:GO:0004386	F:ATP binding; P:DNA repair; P:DNA recombination; F:helicase activity	EC:3.6.1.15	Nucleoside-triphosphate phosphatase
XLOC_001147	---NA---	775
XLOC_001148	Myosin alkali light chain 1	2814	20	1.24752E-98	88.65	2	F:GO:0005509; C:GO:0016021	F:calcium ion binding; C:integral component of membrane
XLOC_001149	phosphatase methylesterase 1 (S33 family)	1195	5	3.4369E-45	83.2	2	P:GO:0006482; F:GO:0052689	P:protein demethylation; F:carboxylic ester hydrolase activity
XLOC_001150	Bile salt export pump	1033	20	1.30764E-41	71.6	3	P:GO:0006508; P:GO:0044267; F:GO:0016787	P:proteolysis; P:cellular protein metabolic process; F:hydrolase activity
XLOC_001151	---NA---	799
XLOC_001152	acyl- :glycerol-3-phosphate acyltransferase	560	20	6.28565E-102	76.15	16	P:GO:0043549; F:GO:0016746; P:GO:0008033; F:GO:0004672; F:GO:0043168; P:GO:0044763; P:GO:0043412; P:GO:0044710; F:GO:0000166; F:GO:0050662; F:GO:0046872; C:GO:0016021; P:GO:0015914; P:GO:0032268; P:GO:0016310; F:GO:0016787	P:regulation of kinase activity; F:transferase activity, transferring acyl groups; P:tRNA processing; F:protein kinase activity; F:anion binding; P:single-organism cellular process; P:macromolecule modification; P:single-organism metabolic process; F:nucleotide binding; F:coenzyme binding; F:metal ion binding; C:integral component of membrane; P:phospholipid transport; P:regulation of cellular pr…
XLOC_001153	---NA---	285
XLOC_001154	Sodium potassium-transporting ATPase subunit alpha	1783	20	8.35065E-61	83.3	11	C:GO:0005887; F:GO:0005524; P:GO:0030007; P:GO:0036376; P:GO:0015991; F:GO:0005391; F:GO:0046872; C:GO:0043231; P:GO:0010248; P:GO:0006883; P:GO:0010107	C:integral component of plasma membrane; F:ATP binding; P:cellular potassium ion homeostasis; P:sodium ion export from cell; P:ATP hydrolysis coupled proton transport; F:sodium:potassium-exchanging ATPase activity; F:metal ion binding; C:intracellular membrane-bounded organelle; P:establishment or maintenance of transmembrane electrochemical gradient; P:cellular sodium ion homeostasis; P:potassiu…	EC:3.6.1.3; EC:3.6.3.12; EC:3.6.3.9; EC:3.6.1.15	Adenosinetriphosphatase; Potassium-transporting ATPase; Sodium/potassium-exchanging ATPase; Nucleoside-triphosphate phosphatase
XLOC_001155	Sodium potassium-transporting ATPase subunit alpha	3170	20	0.0	90.65	11	C:GO:0005887; F:GO:0005524; P:GO:0030007; P:GO:0036376; P:GO:0015991; F:GO:0005391; F:GO:0046872; C:GO:0043231; P:GO:0010248; P:GO:0006883; P:GO:0010107	C:integral component of plasma membrane; F:ATP binding; P:cellular potassium ion homeostasis; P:sodium ion export from cell; P:ATP hydrolysis coupled proton transport; F:sodium:potassium-exchanging ATPase activity; F:metal ion binding; C:intracellular membrane-bounded organelle; P:establishment or maintenance of transmembrane electrochemical gradient; P:cellular sodium ion homeostasis; P:potassiu…	EC:3.6.1.3; EC:3.6.3.12; EC:3.6.3.9; EC:3.6.1.15	Adenosinetriphosphatase; Potassium-transporting ATPase; Sodium/potassium-exchanging ATPase; Nucleoside-triphosphate phosphatase
XLOC_001156	COG4 transport ,	1545	3	9.661E-8	75.33	3	P:GO:0034220; C:GO:0016020; F:GO:0005230	P:ion transmembrane transport; C:membrane; F:extracellular ligand-gated ion channel activity
XLOC_001157	Ethanolamine kinase 1	895	20	7.65235E-103	52.15	2	P:GO:0016310; F:GO:0016301	P:phosphorylation; F:kinase activity
XLOC_001158	Coatomer subunit beta	11887	20	0.0	80.05	6	P:GO:0006888; P:GO:0006890; F:GO:0005198; P:GO:0006891; P:GO:0006886; C:GO:0030126	P:ER to Golgi vesicle-mediated transport; P:retrograde vesicle-mediated transport, Golgi to ER; F:structural molecule activity; P:intra-Golgi vesicle-mediated transport; P:intracellular protein transport; C:COPI vesicle coat
XLOC_001159	RNA-directed DNA polymerase from mobile element jockey-like	1456	20	2.02748E-114	50.75	1	C:GO:0016021	C:integral component of membrane
XLOC_001160	transient receptor potential cation channel,subfamily	412	1	1.30662E-4	78.0	8	F:GO:0005216; P:GO:0006811; P:GO:0055085; P:GO:0034220; C:GO:0016020; C:GO:0016021; P:GO:0006810; F:GO:0016787	F:ion channel activity; P:ion transport; P:transmembrane transport; P:ion transmembrane transport; C:membrane; C:integral component of membrane; P:transport; F:hydrolase activity
XLOC_001161	rab6-interacting 2 elks erc cast,	5645	20	3.32894E-69	68.35	1	C:GO:0016020	C:membrane
XLOC_001162	---NA---	1614
XLOC_001163	hypothetical protein Smp_015100	2673	12	1.24241E-114	66.25	3	F:GO:0008270; F:GO:0019706; C:GO:0016021	F:zinc ion binding; F:protein-cysteine S-palmitoyltransferase activity; C:integral component of membrane	EC:2.3.1.225	Protein S-acyltransferase
XLOC_001164	TPA_exp: ORF3	332	5	7.65966E-9	65.6
XLOC_001165	probable palmitoyltransferase ZDHHC24	2543	20	1.10721E-165	57.75	3	F:GO:0008270; F:GO:0019706; C:GO:0016021	F:zinc ion binding; F:protein-cysteine S-palmitoyltransferase activity; C:integral component of membrane	EC:2.3.1.225	Protein S-acyltransferase
XLOC_001166	---NA---	450
XLOC_001167	rab6-interacting 2 elks erc cast,	950	2	2.69754E-5	60.5	2	C:GO:0016020; C:GO:0016021	C:membrane; C:integral component of membrane
XLOC_001168	---NA---	1897
XLOC_001169	dynein heavy	1180	4	6.27813E-36	79.0	5	F:GO:0000166; F:GO:0005524; F:GO:0003777; C:GO:0030286; P:GO:0007018	F:nucleotide binding; F:ATP binding; F:microtubule motor activity; C:dynein complex; P:microtubule-based movement
XLOC_001170	---NA---	307
XLOC_001171	acyl- :glycerol-3-phosphate acyltransferase	843	20	1.9329E-157	75.2	13	P:GO:0090305; P:GO:0006278; F:GO:0043169; F:GO:0043168; P:GO:0044763; F:GO:0000166; P:GO:0044281; F:GO:0003964; P:GO:0006801; F:GO:0016491; F:GO:0004519; C:GO:0016021; P:GO:0055114	P:nucleic acid phosphodiester bond hydrolysis; P:RNA-dependent DNA biosynthetic process; F:cation binding; F:anion binding; P:single-organism cellular process; F:nucleotide binding; P:small molecule metabolic process; F:RNA-directed DNA polymerase activity; P:superoxide metabolic process; F:oxidoreductase activity; F:endonuclease activity; C:integral component of membrane; P:oxidation-reduction p…	EC:2.7.7.49	RNA-directed DNA polymerase
XLOC_001172	---NA---	482
XLOC_001173	Bile salt export pump	1138	8	9.47363E-10	66.75	5	F:GO:0000166; F:GO:0016887; P:GO:0090304; C:GO:0016020; P:GO:0006810	F:nucleotide binding; F:ATPase activity; P:nucleic acid metabolic process; C:membrane; P:transport	EC:3.6.1.3; EC:3.6.1.15	Adenosinetriphosphatase; Nucleoside-triphosphate phosphatase
XLOC_001174	Bile salt export pump	2944	20	2.03571E-39	66.05	5	F:GO:0000166; F:GO:0016887; P:GO:0090304; C:GO:0016020; P:GO:0006810	F:nucleotide binding; F:ATPase activity; P:nucleic acid metabolic process; C:membrane; P:transport	EC:3.6.1.3; EC:3.6.1.15	Adenosinetriphosphatase; Nucleoside-triphosphate phosphatase
XLOC_001175	---NA---	727
XLOC_001176	hemicentin-1 isoform X1	5395	20	0.0	42.85	1	C:GO:0016021	C:integral component of membrane
XLOC_001177	laminin gamma-1 chain	401	20	6.04607E-59	77.45	8	P:GO:0090305; C:GO:0005604; F:GO:0003964; P:GO:0048731; F:GO:0004519; C:GO:0016021; P:GO:0006278; P:GO:0070831	P:nucleic acid phosphodiester bond hydrolysis; C:basement membrane; F:RNA-directed DNA polymerase activity; P:system development; F:endonuclease activity; C:integral component of membrane; P:RNA-dependent DNA biosynthetic process; P:basement membrane assembly	EC:2.7.7.49	RNA-directed DNA polymerase
XLOC_001178	---NA---	850
XLOC_001179	TPA: endonuclease-reverse transcriptase	648	20	7.8407E-112	74.4	4	P:GO:0090305; F:GO:0003964; F:GO:0004519; P:GO:0006278	P:nucleic acid phosphodiester bond hydrolysis; F:RNA-directed DNA polymerase activity; F:endonuclease activity; P:RNA-dependent DNA biosynthetic process	EC:2.7.7.49	RNA-directed DNA polymerase
XLOC_001180	---NA---	416
XLOC_001181	reverse transcriptase	535	20	1.39636E-47	88.8
XLOC_001182	prokaryotic DNA topoisomerase	1245	4	2.70727E-9	78.75	1	F:GO:0016853	F:isomerase activity
XLOC_001183	Bile salt export pump	1108	20	7.36409E-36	68.05	8	F:GO:0000166; F:GO:0016887; P:GO:0090305; F:GO:0003964; F:GO:0004519; C:GO:0016020; P:GO:0006278; P:GO:0006810	F:nucleotide binding; F:ATPase activity; P:nucleic acid phosphodiester bond hydrolysis; F:RNA-directed DNA polymerase activity; F:endonuclease activity; C:membrane; P:RNA-dependent DNA biosynthetic process; P:transport	EC:3.6.1.3; EC:2.7.7.49; EC:3.6.1.15	Adenosinetriphosphatase; RNA-directed DNA polymerase; Nucleoside-triphosphate phosphatase
XLOC_001184	hypothetical protein MS3_07532	221	2	1.2129E-17	83.0	2	F:GO:0003676; F:GO:0008270	F:nucleic acid binding; F:zinc ion binding
XLOC_001185	RNA-directed DNA polymerase from mobile element jockey-like	4812	20	0.0	79.7	3	F:GO:0003964; F:GO:0003723; P:GO:0006278	F:RNA-directed DNA polymerase activity; F:RNA binding; P:RNA-dependent DNA biosynthetic process	EC:2.7.7.49	RNA-directed DNA polymerase
XLOC_001186	rab6-interacting 2 elks erc cast,	642	4	3.26296E-29	74.75	1	C:GO:0016021	C:integral component of membrane
XLOC_001187	innexin	11419	20	0.0	86.05	4	C:GO:0005921; P:GO:0006811; C:GO:0016021; C:GO:0005886	C:gap junction; P:ion transport; C:integral component of membrane; C:plasma membrane
XLOC_001188	acyl- :glycerol-3-phosphate acyltransferase	495	20	1.62433E-99	74.55	10	F:GO:0000166; F:GO:0003676; F:GO:0016746; P:GO:0007165; C:GO:0043231; C:GO:0016021; F:GO:0043168; P:GO:0006259; F:GO:0004871; F:GO:0016787	F:nucleotide binding; F:nucleic acid binding; F:transferase activity, transferring acyl groups; P:signal transduction; C:intracellular membrane-bounded organelle; C:integral component of membrane; F:anion binding; P:DNA metabolic process; F:signal transducer activity; F:hydrolase activity
XLOC_001189	uncharacterized protein Smp_200200	305	2	8.66591E-22	76.5
XLOC_001190	---NA---	215
XLOC_001191	uro-adherence factor A precursor	3638	11	0.0	62.55
XLOC_001192	acyl- :glycerol-3-phosphate acyltransferase	812	20	3.80756E-90	73.4	8	F:GO:0000166; F:GO:0003676; P:GO:0090304; F:GO:0016746; P:GO:0044260; C:GO:0016021; P:GO:0010467; F:GO:0016787	F:nucleotide binding; F:nucleic acid binding; P:nucleic acid metabolic process; F:transferase activity, transferring acyl groups; P:cellular macromolecule metabolic process; C:integral component of membrane; P:gene expression; F:hydrolase activity
XLOC_001193	phosphatase methylesterase 1 (S33 family)	1179	2	5.66979E-7	75.5	6	P:GO:0006482; P:GO:0034220; C:GO:0016020; F:GO:0005230; P:GO:0006810; F:GO:0052689	P:protein demethylation; P:ion transmembrane transport; C:membrane; F:extracellular ligand-gated ion channel activity; P:transport; F:carboxylic ester hydrolase activity
XLOC_001194	couch potato	1500	20	1.19099E-58	80.95	3	F:GO:0000166; F:GO:0017069; P:GO:0000398	F:nucleotide binding; F:snRNA binding; P:mRNA splicing, via spliceosome
XLOC_001195	---NA---	1007
XLOC_001196	couch potato	1925	3	3.98085E-103	98.0	3	F:GO:0000166; F:GO:0017069; P:GO:0000398	F:nucleotide binding; F:snRNA binding; P:mRNA splicing, via spliceosome
XLOC_001197	ectonucleoside triphosphate diphosphohydrolase	5599	20	0.0	62.85	2	C:GO:0016021; F:GO:0016787	C:integral component of membrane; F:hydrolase activity
XLOC_001198	TPA: endonuclease-reverse transcriptase	965	3	2.19607E-20	53.33
XLOC_001199	---NA---	243
XLOC_001200	Copper-transporting ATPase 2	7409	20	0.0	65.1	8	C:GO:0005887; F:GO:0005524; C:GO:0005802; C:GO:0048471; F:GO:0004008; P:GO:0006878; P:GO:0060003; F:GO:0046872	C:integral component of plasma membrane; F:ATP binding; C:trans-Golgi network; C:perinuclear region of cytoplasm; F:copper-exporting ATPase activity; P:cellular copper ion homeostasis; P:copper ion export; F:metal ion binding	EC:3.6.1.3; EC:3.6.1.15; EC:3.6.3.4	Adenosinetriphosphatase; Nucleoside-triphosphate phosphatase; Cu(2+)-exporting ATPase
XLOC_001201	Ribosomal LP1	1001	20	1.70949E-40	82.8	8	F:GO:0003735; F:GO:0030295; P:GO:0002181; P:GO:0032147; C:GO:0022625; F:GO:0070180; P:GO:0006414; C:GO:0030687	F:structural constituent of ribosome; F:protein kinase activator activity; P:cytoplasmic translation; P:activation of protein kinase activity; C:cytosolic large ribosomal subunit; F:large ribosomal subunit rRNA binding; P:translational elongation; C:preribosome, large subunit precursor
XLOC_001202	hypothetical protein MS3_00773, partial	1031	2	5.87156E-34	100.0
XLOC_001203	FTS and Hook-interacting homolog	6518	20	0.0	62.7
XLOC_001204	---NA---	806
XLOC_001205	centrosomal of 41 kDa-like isoform X1	2070	20	0.0	68.55	2	C:GO:0005815; C:GO:0016020	C:microtubule organizing center; C:membrane
XLOC_001206	---NA---	515
XLOC_001207	KRAB-A domain-containing	253	20	1.38747E-40	80.6	5	F:GO:0003676; F:GO:0004190; P:GO:0006508; P:GO:0015074; P:GO:0006810	F:nucleic acid binding; F:aspartic-type endopeptidase activity; P:proteolysis; P:DNA integration; P:transport	EC:3.4.23	Acting on peptide bonds (peptidases)
XLOC_001208	ribonuclease hi large subunit	5566	20	0.0	82.3	9	P:GO:0090502; F:GO:0004523; F:GO:0004930; F:GO:0003723; P:GO:0007186; C:GO:0016021; C:GO:0032299; P:GO:0006298; P:GO:0043137	P:RNA phosphodiester bond hydrolysis, endonucleolytic; F:RNA-DNA hybrid ribonuclease activity; F:G-protein coupled receptor activity; F:RNA binding; P:G-protein coupled receptor signaling pathway; C:integral component of membrane; C:ribonuclease H2 complex; P:mismatch repair; P:DNA replication, removal of RNA primer	EC:3.1.30; EC:3.1.26; EC:3.1.26.4	Acting on ester bonds; Acting on ester bonds; Ribonuclease H
XLOC_001209	RUN domain-containing 3B	2945	20	0.0	56.3
XLOC_001210	Elongator complex 1	5611	20	0.0	63.25	6	C:GO:0016021; C:GO:0033588; P:GO:0006355; P:GO:0002098; P:GO:0016310; F:GO:0016301	C:integral component of membrane; C:Elongator holoenzyme complex; P:regulation of transcription, DNA-templated; P:tRNA wobble uridine modification; P:phosphorylation; F:kinase activity
XLOC_001211	TPA_exp: gag	558	20	9.33078E-60	91.6
XLOC_001212	family A2 unassigned peptidase (A02 family)	329	20	3.78935E-57	88.6	5	F:GO:0003676; F:GO:0004190; P:GO:0006508; C:GO:0016021; P:GO:0015074	F:nucleic acid binding; F:aspartic-type endopeptidase activity; P:proteolysis; C:integral component of membrane; P:DNA integration	EC:3.4.23	Acting on peptide bonds (peptidases)
XLOC_001213	cellular nucleic acid-binding	4844	20	1.96447E-40	65.7	3	F:GO:0003676; F:GO:0008270; C:GO:0016021	F:nucleic acid binding; F:zinc ion binding; C:integral component of membrane
XLOC_001214	cyclin-dependent kinase 16-like	4878	20	0.0	77.45	3	F:GO:0005524; F:GO:0004674; P:GO:0006468	F:ATP binding; F:protein serine/threonine kinase activity; P:protein phosphorylation	EC:2.7.11	Transferring phosphorus-containing groups
XLOC_001215	coiled-coil domain-containing 134-like	1483	20	1.42571E-110	57.4	1	C:GO:0016021	C:integral component of membrane
XLOC_001216	phosphatase methylesterase 1 (S33 family)	5972	4	3.92854E-10	81.25	2	P:GO:0006482; F:GO:0052689	P:protein demethylation; F:carboxylic ester hydrolase activity	EC:3.1.1.1	Carboxylesterase
XLOC_001217	---NA---	791
XLOC_001218	---NA---	1047
XLOC_001219	endonuclease-reverse transcriptase	1919	20	6.05014E-78	65.85	5	F:GO:0003676; C:GO:0043231; P:GO:0006259; C:GO:0044446; F:GO:0016301	F:nucleic acid binding; C:intracellular membrane-bounded organelle; P:DNA metabolic process; C:intracellular organelle part; F:kinase activity
XLOC_001220	clasp1 cytoplasmic linker associated	364	20	2.03056E-49	62.3	2	F:GO:0003676; F:GO:0008270	F:nucleic acid binding; F:zinc ion binding
XLOC_001221	serine threonine kinase	10128	20	0.0	85.9	3	F:GO:0005524; F:GO:0004674; P:GO:0006468	F:ATP binding; F:protein serine/threonine kinase activity; P:protein phosphorylation	EC:2.7.11	Transferring phosphorus-containing groups
XLOC_001222	Bile salt export pump	3099	20	1.22772E-45	73.4	11	P:GO:0016579; F:GO:0005524; P:GO:0090305; F:GO:0003964; F:GO:0042626; P:GO:0055085; F:GO:0004519; C:GO:0016021; P:GO:0006278; F:GO:0036459; P:GO:0006511	P:protein deubiquitination; F:ATP binding; P:nucleic acid phosphodiester bond hydrolysis; F:RNA-directed DNA polymerase activity; F:ATPase activity, coupled to transmembrane movement of substances; P:transmembrane transport; F:endonuclease activity; C:integral component of membrane; P:RNA-dependent DNA biosynthetic process; F:thiol-dependent ubiquitinyl hydrolase activity; P:ubiquitin-dependent p…	EC:3.6.1.3; EC:2.7.7.49; EC:3.6.1.15; EC:3.4.19.12	Adenosinetriphosphatase; RNA-directed DNA polymerase; Nucleoside-triphosphate phosphatase; Ubiquitinyl hydrolase 1
XLOC_001223	PREDICTED: uncharacterized protein LOC109588828	783	20	8.98922E-14	59.65
XLOC_001224	craniofacial development 2-like	2034	20	1.98114E-59	71.25	4	P:GO:0090305; F:GO:0003964; F:GO:0004519; P:GO:0006278	P:nucleic acid phosphodiester bond hydrolysis; F:RNA-directed DNA polymerase activity; F:endonuclease activity; P:RNA-dependent DNA biosynthetic process	EC:2.7.7.49	RNA-directed DNA polymerase
XLOC_001225	reverse transcriptase	943	10	1.05519E-22	67.7	4	F:GO:0003964; C:GO:0016020; C:GO:0016021; P:GO:0006278	F:RNA-directed DNA polymerase activity; C:membrane; C:integral component of membrane; P:RNA-dependent DNA biosynthetic process
XLOC_001226	---NA---	784
XLOC_001227	---NA---	1408
XLOC_001228	reverse transcriptase	3013	20	5.98183E-94	52.4	2	F:GO:0016772; P:GO:0044237	F:transferase activity, transferring phosphorus-containing groups; P:cellular metabolic process
XLOC_001229	---NA---	290
XLOC_001230	---NA---	516
XLOC_001231	dead box ATP-dependent RNA helicase	634	12	2.27452E-12	65.58	10	F:GO:0000166; F:GO:0003676; F:GO:0005524; P:GO:0008380; C:GO:0071013; P:GO:0010468; P:GO:0010501; F:GO:0004386; F:GO:0004004; F:GO:0016787	F:nucleotide binding; F:nucleic acid binding; F:ATP binding; P:RNA splicing; C:catalytic step 2 spliceosome; P:regulation of gene expression; P:RNA secondary structure unwinding; F:helicase activity; F:ATP-dependent RNA helicase activity; F:hydrolase activity
XLOC_001232	---NA---	1130
XLOC_001233	chromodomain-helicase-DNA-binding 1	6174	20	0.0	70.85	4	C:GO:0005634; F:GO:0003677; F:GO:0005524; F:GO:0004386	C:nucleus; F:DNA binding; F:ATP binding; F:helicase activity	EC:3.6.1.15	Nucleoside-triphosphate phosphatase
XLOC_001234	RNA-directed DNA polymerase from mobile element jockey-like	473	20	2.4714E-94	68.2	5	F:GO:0003964; F:GO:0003723; P:GO:0006278; P:GO:0016311; F:GO:0016787	F:RNA-directed DNA polymerase activity; F:RNA binding; P:RNA-dependent DNA biosynthetic process; P:dephosphorylation; F:hydrolase activity	EC:2.7.7.49	RNA-directed DNA polymerase
XLOC_001235	RNA-directed DNA polymerase from mobile element jockey-like	785	20	2.67437E-153	66.75	3	F:GO:0003964; F:GO:0003723; P:GO:0006278	F:RNA-directed DNA polymerase activity; F:RNA binding; P:RNA-dependent DNA biosynthetic process
XLOC_001236	PWWP domain-containing 2A	5570	20	0.0	58.25
XLOC_001237	T-complex 1 subunit gamma	2597	20	0.0	85.3	14	C:GO:0043209; P:GO:0046931; F:GO:0051082; P:GO:0006457; P:GO:1901998; C:GO:0002199; C:GO:0005886; C:GO:0005874; F:GO:0044822; C:GO:0005832; F:GO:0005524; P:GO:0007339; C:GO:0070062; C:GO:0044297	C:myelin sheath; P:pore complex assembly; F:unfolded protein binding; P:protein folding; P:toxin transport; C:zona pellucida receptor complex; C:plasma membrane; C:microtubule; F:poly(A) RNA binding; C:chaperonin-containing T-complex; F:ATP binding; P:binding of sperm to zona pellucida; C:extracellular exosome; C:cell body
XLOC_001238	craniofacial development	819	20	8.25613E-94	71.75	9	F:GO:0000166; P:GO:0090305; F:GO:0003964; F:GO:0004519; C:GO:0016020; P:GO:0006278; P:GO:0006810; P:GO:0044699; P:GO:0006796	F:nucleotide binding; P:nucleic acid phosphodiester bond hydrolysis; F:RNA-directed DNA polymerase activity; F:endonuclease activity; C:membrane; P:RNA-dependent DNA biosynthetic process; P:transport; P:single-organism process; P:phosphate-containing compound metabolic process	EC:2.7.7.49	RNA-directed DNA polymerase
XLOC_001239	Serine arginine repetitive matrix 2	1532	20	8.72083E-130	71.7
XLOC_001240	TPA: transposase	2973	20	1.91338E-111	67.45	1	F:GO:0008270	F:zinc ion binding
XLOC_001241	cyclic AMP-responsive element-binding 3 4	3070	20	7.85007E-117	66.55	5	F:GO:0003700; P:GO:0006351; C:GO:0016021; P:GO:0006355; F:GO:0043565	F:transcription factor activity, sequence-specific DNA binding; P:transcription, DNA-templated; C:integral component of membrane; P:regulation of transcription, DNA-templated; F:sequence-specific DNA binding
XLOC_001242	---NA---	783
XLOC_001243	serine:threonine phosphatase 2B	5787	20	0.0	91.0	2	F:GO:0004721; P:GO:0006470	F:phosphoprotein phosphatase activity; P:protein dephosphorylation	EC:3.1.3.16; EC:3.1.3.41	Protein-serine/threonine phosphatase; 4-nitrophenylphosphatase
XLOC_001244	Polyadenylate-binding 2	1449	20	4.52011E-135	82.85	2	F:GO:0000166; F:GO:0003676	F:nucleotide binding; F:nucleic acid binding
XLOC_001245	glycogen debranching enzyme-like isoform X1	5308	20	0.0	64.75	6	C:GO:0005634; P:GO:0005978; C:GO:0005737; P:GO:0005980; F:GO:0004135; F:GO:0004134	C:nucleus; P:glycogen biosynthetic process; C:cytoplasm; P:glycogen catabolic process; F:amylo-alpha-1,6-glucosidase activity; F:4-alpha-glucanotransferase activity	EC:2.4.1.25; EC:3.2.1.33	4-alpha-glucanotransferase; Amylo-alpha-1,6-glucosidase
XLOC_001246	craniofacial development	464	20	8.72961E-79	80.1	16	P:GO:0090305; F:GO:0016746; P:GO:0055085; P:GO:0006351; P:GO:0006278; P:GO:0006355; F:GO:0046983; C:GO:0005634; C:GO:0005667; P:GO:0006836; F:GO:0003700; F:GO:0003964; F:GO:0005328; C:GO:0005737; F:GO:0004519; C:GO:0016021	P:nucleic acid phosphodiester bond hydrolysis; F:transferase activity, transferring acyl groups; P:transmembrane transport; P:transcription, DNA-templated; P:RNA-dependent DNA biosynthetic process; P:regulation of transcription, DNA-templated; F:protein dimerization activity; C:nucleus; C:transcription factor complex; P:neurotransmitter transport; F:transcription factor activity, sequence-specifi…	EC:2.7.7.49	RNA-directed DNA polymerase
XLOC_001247	uncharacterized protein Smp_201750	5457	3	2.2824E-8	68.33	2	C:GO:0016020; C:GO:0016021	C:membrane; C:integral component of membrane
XLOC_001248	---NA---	312
XLOC_001249	---NA---	656
XLOC_001250	---NA---	388
XLOC_001251	Tyrosine 3-monooxygenase	1712	20	0.0	72.4	26	P:GO:0006585; C:GO:0043204; P:GO:0007612; P:GO:0042136; P:GO:0007613; P:GO:0042755; P:GO:0007507; C:GO:0098793; P:GO:0001963; P:GO:0007626; F:GO:0005506; C:GO:0030424; P:GO:0050896; P:GO:0008016; P:GO:0042462; P:GO:0007601; F:GO:0004511; C:GO:0005634; P:GO:0007617; C:GO:0030659; F:GO:0005515; F:GO:0097159; C:GO:0005739; P:GO:0048596; C:GO:0012505; P:GO:0055114	P:dopamine biosynthetic process from tyrosine; C:perikaryon; P:learning; P:neurotransmitter biosynthetic process; P:memory; P:eating behavior; P:heart development; C:presynapse; P:synaptic transmission, dopaminergic; P:locomotory behavior; F:iron ion binding; C:axon; P:response to stimulus; P:regulation of heart contraction; P:eye photoreceptor cell development; P:visual perception; F:tyrosine 3-…	EC:1.14.16.2; EC:1.14.16	Tyrosine 3-monooxygenase; Acting on paired donors, with incorporation or reduction of molecular oxygen. The oxygen incorporated need not be derived from O(2)
XLOC_001252	Rapamycin-insensitive companion of mTOR	8899	20	0.0	57.0	11	C:GO:0031932; P:GO:0032956; P:GO:0043085; C:GO:0016021; P:GO:0030010; F:GO:0008047; P:GO:0031929; P:GO:0030950; P:GO:0031532; P:GO:0042325; P:GO:0051897	C:TORC2 complex; P:regulation of actin cytoskeleton organization; P:positive regulation of catalytic activity; C:integral component of membrane; P:establishment of cell polarity; F:enzyme activator activity; P:TOR signaling; P:establishment or maintenance of actin cytoskeleton polarity; P:actin cytoskeleton reorganization; P:regulation of phosphorylation; P:positive regulation of protein kinase B…
XLOC_001253	acid phosphatase-related	1016	12	5.01116E-29	72.83	2	C:GO:0016021; F:GO:0016787	C:integral component of membrane; F:hydrolase activity
XLOC_001254	TPA: transposase	2119	20	1.99956E-15	60.05	15	F:GO:0008270; P:GO:0006355; F:GO:0043565; F:GO:0008234; F:GO:0047617; P:GO:0007018; F:GO:0008017; F:GO:0000166; P:GO:0006637; F:GO:0005524; F:GO:0003777; F:GO:0003700; C:GO:0016020; P:GO:0006508; C:GO:0016021	F:zinc ion binding; P:regulation of transcription, DNA-templated; F:sequence-specific DNA binding; F:cysteine-type peptidase activity; F:acyl-CoA hydrolase activity; P:microtubule-based movement; F:microtubule binding; F:nucleotide binding; P:acyl-CoA metabolic process; F:ATP binding; F:microtubule motor activity; F:transcription factor activity, sequence-specific DNA binding; C:membrane; P:prote…
XLOC_001255	hypothetical protein	530	6	2.71929E-8	54.17
XLOC_001256	hypothetical protein MS3_00824	2039	20	9.12059E-79	81.3
XLOC_001257	---NA---	465
XLOC_001258	endonuclease-reverse transcriptase	4842	20	0.0	63.75	2	P:GO:0090304; F:GO:0003824	P:nucleic acid metabolic process; F:catalytic activity
XLOC_001259	Serine threonine- kinase haspin	2753	20	0.0	71.05	4	F:GO:0005524; C:GO:0016020; F:GO:0004672; P:GO:0006468	F:ATP binding; C:membrane; F:protein kinase activity; P:protein phosphorylation
XLOC_001260	ER lumen -retaining receptor	2736	20	1.5641E-98	91.85	5	C:GO:0005789; P:GO:0015031; C:GO:0016021; F:GO:0046923; P:GO:0006621	C:endoplasmic reticulum membrane; P:protein transport; C:integral component of membrane; F:ER retention sequence binding; P:protein retention in ER lumen
XLOC_001261	Gag-Pol poly	3752	20	4.01967E-71	69.05	4	F:GO:0003676; F:GO:0004190; P:GO:0006508; P:GO:0015074	F:nucleic acid binding; F:aspartic-type endopeptidase activity; P:proteolysis; P:DNA integration
XLOC_001262	hypothetical protein MS3_00803	2674	4	0.0	83.0
XLOC_001263	Calcium-transporting ATPase type 2C member 1	4416	20	0.0	64.9	9	C:GO:0005887; F:GO:0005524; F:GO:0015410; F:GO:0046872; P:GO:0071421; P:GO:0070588; C:GO:0000139; F:GO:0005388; P:GO:0006874	C:integral component of plasma membrane; F:ATP binding; F:manganese-transporting ATPase activity; F:metal ion binding; P:manganese ion transmembrane transport; P:calcium ion transmembrane transport; C:Golgi membrane; F:calcium-transporting ATPase activity; P:cellular calcium ion homeostasis	EC:3.6.3.35; EC:3.6.1.3; EC:3.6.3.8; EC:3.6.1.15	Manganese-transporting ATPase; Adenosinetriphosphatase; Calcium-transporting ATPase; Nucleoside-triphosphate phosphatase
XLOC_001264	Beta-1-syntrophin (59 kDa dystrophin-associated A1 basic component 1)	3565	20	0.0	72.25	3	P:GO:0050808; C:GO:0016010; F:GO:0005198	P:synapse organization; C:dystrophin-associated glycoprotein complex; F:structural molecule activity
XLOC_001265	alanine aminotransferase 2-like	1998	20	0.0	78.95	3	F:GO:0030170; F:GO:0004021; P:GO:0009058	F:pyridoxal phosphate binding; F:L-alanine:2-oxoglutarate aminotransferase activity; P:biosynthetic process	EC:2.6.1.12; EC:2.6.1.2	Alanine--oxo-acid transaminase; Alanine transaminase
XLOC_001266	---NA---	335
XLOC_001267	prokaryotic DNA topoisomerase	1528	3	7.35118E-5	73.0	1	F:GO:0016853	F:isomerase activity
XLOC_001268	(E3-independent) E2 ubiquitin-conjugating enzyme UBE2O	6089	20	0.0	66.05	4	F:GO:0061630; F:GO:0031625; C:GO:0005737; P:GO:0016567	F:ubiquitin protein ligase activity; F:ubiquitin protein ligase binding; C:cytoplasm; P:protein ubiquitination
XLOC_001269	D-glucuronyl C5-epimerase	3574	20	0.0	62.8	3	F:GO:0016857; C:GO:0016021; P:GO:0006024	F:racemase and epimerase activity, acting on carbohydrates and derivatives; C:integral component of membrane; P:glycosaminoglycan biosynthetic process
XLOC_001270	hypothetical protein MS3_00806	942	2	1.95409E-37	90.5	2	P:GO:0016192; C:GO:0016021	P:vesicle-mediated transport; C:integral component of membrane
XLOC_001271	glutamate receptor NMDA	4684	16	4.87481E-43	67.81	7	C:GO:0045211; P:GO:0034220; C:GO:0016021; C:GO:0030054; P:GO:0035235; F:GO:0004970; F:GO:0005234	C:postsynaptic membrane; P:ion transmembrane transport; C:integral component of membrane; C:cell junction; P:ionotropic glutamate receptor signaling pathway; F:ionotropic glutamate receptor activity; F:extracellular-glutamate-gated ion channel activity
XLOC_001272	---NA---	766
XLOC_001273	Glutamate [NMDA] receptor subunit 1	4593	20	0.0	62.85	7	C:GO:0045211; P:GO:0034220; C:GO:0016021; C:GO:0030054; P:GO:0035235; F:GO:0004970; F:GO:0005234	C:postsynaptic membrane; P:ion transmembrane transport; C:integral component of membrane; C:cell junction; P:ionotropic glutamate receptor signaling pathway; F:ionotropic glutamate receptor activity; F:extracellular-glutamate-gated ion channel activity
XLOC_001274	hypothetical protein MS3_00795	3829	10	0.0	62.6	2	C:GO:0016020; C:GO:0016021	C:membrane; C:integral component of membrane
XLOC_001275	---NA---	779
XLOC_001276	DNA-directed RNA polymerases and III subunit RPABC1	1272	20	3.10882E-135	85.65	27	P:GO:0006361; P:GO:0006383; P:GO:0006362; P:GO:0006283; P:GO:0008543; P:GO:0006363; P:GO:0042795; P:GO:0006367; P:GO:0000398; P:GO:0006368; F:GO:0001056; F:GO:0001055; F:GO:0001054; P:GO:0016032; P:GO:0035019; C:GO:0005829; P:GO:0050434; P:GO:0045815; P:GO:0006370; P:GO:0032481; C:GO:0005666; C:GO:0005665; F:GO:0003677; C:GO:0005736; F:GO:0005515; C:GO:0016020; P:GO:0031047	P:transcription initiation from RNA polymerase I promoter; P:transcription from RNA polymerase III promoter; P:transcription elongation from RNA polymerase I promoter; P:transcription-coupled nucleotide-excision repair; P:fibroblast growth factor receptor signaling pathway; P:termination of RNA polymerase I transcription; P:snRNA transcription from RNA polymerase II promoter; P:transcription init…	EC:2.7.7.6	DNA-directed RNA polymerase
XLOC_001277	eyes absent homolog 2	2609	20	0.0	65.0	11	F:GO:0000287; C:GO:0005634; F:GO:0005515; F:GO:0004725; P:GO:0007275; P:GO:0051716; P:GO:0006355; P:GO:0044763; P:GO:0016576; P:GO:0035335; P:GO:0009888	F:magnesium ion binding; C:nucleus; F:protein binding; F:protein tyrosine phosphatase activity; P:multicellular organism development; P:cellular response to stimulus; P:regulation of transcription, DNA-templated; P:single-organism cellular process; P:histone dephosphorylation; P:peptidyl-tyrosine dephosphorylation; P:tissue development	EC:3.1.3.16; EC:3.1.3.48; EC:3.1.3.41	Protein-serine/threonine phosphatase; Protein-tyrosine-phosphatase; 4-nitrophenylphosphatase
XLOC_001278	phosphatase methylesterase 1 (S33 family)	1221	2	4.87711E-5	68.0	2	P:GO:0006482; F:GO:0052689	P:protein demethylation; F:carboxylic ester hydrolase activity
XLOC_001279	eyes absent homolog 1 isoform X1	680	20	2.20392E-26	92.0	5	F:GO:0004725; F:GO:0046872; P:GO:0007275; P:GO:0006355; P:GO:0035335	F:protein tyrosine phosphatase activity; F:metal ion binding; P:multicellular organism development; P:regulation of transcription, DNA-templated; P:peptidyl-tyrosine dephosphorylation	EC:3.1.3.16; EC:3.1.3.48; EC:3.1.3.41	Protein-serine/threonine phosphatase; Protein-tyrosine-phosphatase; 4-nitrophenylphosphatase
XLOC_001280	hypothetical protein MS3_00818, partial	341	4	3.84821E-44	84.75
XLOC_001281	Splicing factor U2AF 35 kDa subunit	2467	20	2.97978E-65	95.7	6	F:GO:0000166; C:GO:0089701; F:GO:0003723; F:GO:0046872; C:GO:0016021; P:GO:0000398	F:nucleotide binding; C:U2AF; F:RNA binding; F:metal ion binding; C:integral component of membrane; P:mRNA splicing, via spliceosome
XLOC_001282	engulfment and cell motility 1	3742	20	0.0	59.1	9	F:GO:0000166; F:GO:0005524; F:GO:0046872; C:GO:0016020; P:GO:0006816; C:GO:0016021; P:GO:0070588; F:GO:0005388; F:GO:0016787	F:nucleotide binding; F:ATP binding; F:metal ion binding; C:membrane; P:calcium ion transport; C:integral component of membrane; P:calcium ion transmembrane transport; F:calcium-transporting ATPase activity; F:hydrolase activity
XLOC_001283	hypothetical protein MS3_00807, partial	1563	2	0.0	94.5
XLOC_001284	basic helix-loop-helix transcription factor,hes-related	2060	20	0.0	56.55	2	P:GO:0090304; F:GO:0046983	P:nucleic acid metabolic process; F:protein dimerization activity
XLOC_001285	60s ribosomal L17	1835	20	3.05365E-119	86.35	3	F:GO:0003735; C:GO:0015934; P:GO:0006412	F:structural constituent of ribosome; C:large ribosomal subunit; P:translation
XLOC_001286	Dynein regulatory complex 1	3849	20	0.0	66.8	3	F:GO:0003735; C:GO:0015934; P:GO:0006412	F:structural constituent of ribosome; C:large ribosomal subunit; P:translation
XLOC_001287	BTB POZ domain-containing KCTD20	14636	20	0.0	74.55	2	P:GO:0090304; F:GO:0003824	P:nucleic acid metabolic process; F:catalytic activity
XLOC_001288	---NA---	424
XLOC_001289	reverse transcriptase	237	20	2.90304E-42	87.0
XLOC_001290	---NA---	482
XLOC_001291	---NA---	507
XLOC_001292	---NA---	309
XLOC_001293	dynein heavy	620	1	1.93246E-4	55.0	5	F:GO:0000166; F:GO:0016887; F:GO:0005524; F:GO:0003777; P:GO:0007018	F:nucleotide binding; F:ATPase activity; F:ATP binding; F:microtubule motor activity; P:microtubule-based movement
XLOC_001294	---NA---	7934
XLOC_001295	---NA---	1962
XLOC_001296	---NA---	1113
XLOC_001297	Bile salt export pump	2183	20	3.63221E-32	72.65	8	F:GO:0000166; F:GO:0016887; P:GO:0090305; F:GO:0003964; F:GO:0004519; C:GO:0016020; P:GO:0006278; P:GO:0006810	F:nucleotide binding; F:ATPase activity; P:nucleic acid phosphodiester bond hydrolysis; F:RNA-directed DNA polymerase activity; F:endonuclease activity; C:membrane; P:RNA-dependent DNA biosynthetic process; P:transport	EC:3.6.1.3; EC:2.7.7.49; EC:3.6.1.15	Adenosinetriphosphatase; RNA-directed DNA polymerase; Nucleoside-triphosphate phosphatase
XLOC_001298	---NA---	1818
XLOC_001299	---NA---	1139
XLOC_001300	---NA---	973
XLOC_001301	---NA---	1887
XLOC_001302	---NA---	1047
XLOC_001303	dynein heavy	1229	3	2.10774E-9	69.33	5	F:GO:0000166; F:GO:0005524; F:GO:0003777; C:GO:0030286; P:GO:0007018	F:nucleotide binding; F:ATP binding; F:microtubule motor activity; C:dynein complex; P:microtubule-based movement
XLOC_001304	clasp1 cytoplasmic linker associated	1639	20	5.00426E-46	62.95	3	F:GO:0003676; F:GO:0008270; P:GO:0015074	F:nucleic acid binding; F:zinc ion binding; P:DNA integration
XLOC_001305	Cytochrome c oxidase assembly mitochondrial	3497	20	1.82672E-141	77.05	5	F:GO:0005507; C:GO:0005739; C:GO:0016021; P:GO:0009060; P:GO:0008535	F:copper ion binding; C:mitochondrion; C:integral component of membrane; P:aerobic respiration; P:respiratory chain complex IV assembly
XLOC_001306	reverse transcriptase	745	1	3.79287E-4	58.0	2	F:GO:0003964; P:GO:0006278	F:RNA-directed DNA polymerase activity; P:RNA-dependent DNA biosynthetic process
XLOC_001307	cytochrome C oxidase assembly	2160	20	0.0	68.65	1	F:GO:0005507	F:copper ion binding
XLOC_001308	phosphatase methylesterase 1 (S33 family)	3390	13	7.01456E-16	71.38	1	C:GO:0016020	C:membrane
XLOC_001309	Ribosomal L37a	755	20	1.36498E-46	92.0	5	F:GO:0003735; F:GO:0046872; C:GO:0022625; F:GO:0019843; P:GO:0006412	F:structural constituent of ribosome; F:metal ion binding; C:cytosolic large ribosomal subunit; F:rRNA binding; P:translation
XLOC_001310	---NA---	306
XLOC_001311	ribosomal L36A	1250	20	8.22835E-63	92.95	4	F:GO:0003735; C:GO:0022625; F:GO:0016787; P:GO:0006412	F:structural constituent of ribosome; C:cytosolic large ribosomal subunit; F:hydrolase activity; P:translation
XLOC_001312	eukaryotic translation initiation factor 2-alpha kinase	3144	20	0.0	52.8	3	F:GO:0005524; F:GO:0004672; P:GO:0006468	F:ATP binding; F:protein kinase activity; P:protein phosphorylation
XLOC_001313	Bile salt export pump	2364	20	0.0	65.4	12	F:GO:0000166; F:GO:0016887; P:GO:0090305; F:GO:0005524; F:GO:0003964; F:GO:0042626; P:GO:0055085; F:GO:0004519; C:GO:0016020; C:GO:0016021; P:GO:0006278; P:GO:0006810	F:nucleotide binding; F:ATPase activity; P:nucleic acid phosphodiester bond hydrolysis; F:ATP binding; F:RNA-directed DNA polymerase activity; F:ATPase activity, coupled to transmembrane movement of substances; P:transmembrane transport; F:endonuclease activity; C:membrane; C:integral component of membrane; P:RNA-dependent DNA biosynthetic process; P:transport
XLOC_001314	WD repeat and FYVE domain-containing 3	3939	20	0.0	67.25	2	F:GO:0046872; C:GO:0016021	F:metal ion binding; C:integral component of membrane
XLOC_001315	WD repeat and FYVE domain-containing 3	2190	2	0.0	89.0	1	F:GO:0046872	F:metal ion binding
XLOC_001316	---NA---	328
XLOC_001317	Gag-Pol poly	864	20	1.13552E-28	63.35	4	F:GO:0003676; F:GO:0004190; P:GO:0006508; P:GO:0015074	F:nucleic acid binding; F:aspartic-type endopeptidase activity; P:proteolysis; P:DNA integration
XLOC_001318	Cystinosin	1843	20	0.0	63.35	4	C:GO:0016021; F:GO:0015184; P:GO:0015811; C:GO:0005765	C:integral component of membrane; F:L-cystine transmembrane transporter activity; P:L-cystine transport; C:lysosomal membrane
XLOC_001319	reverse transcriptase	1408	6	4.50288E-13	64.67	2	F:GO:0003964; P:GO:0006278	F:RNA-directed DNA polymerase activity; P:RNA-dependent DNA biosynthetic process
XLOC_001320	Bile salt export pump	1551	14	1.1317E-18	64.43	2	P:GO:0090304; F:GO:0003824	P:nucleic acid metabolic process; F:catalytic activity
XLOC_001321	immunoglobulin V-set domain	2061	20	0.0	62.8
XLOC_001322	---NA---	1021
XLOC_001323	Bile salt export pump	3713	20	3.77528E-28	74.55	8	F:GO:0005524; P:GO:0090305; F:GO:0003964; F:GO:0042626; P:GO:0055085; F:GO:0004519; C:GO:0016021; P:GO:0006278	F:ATP binding; P:nucleic acid phosphodiester bond hydrolysis; F:RNA-directed DNA polymerase activity; F:ATPase activity, coupled to transmembrane movement of substances; P:transmembrane transport; F:endonuclease activity; C:integral component of membrane; P:RNA-dependent DNA biosynthetic process	EC:3.6.1.3; EC:2.7.7.49; EC:3.6.1.15	Adenosinetriphosphatase; RNA-directed DNA polymerase; Nucleoside-triphosphate phosphatase
XLOC_001324	immunoglobulin V-set domain	2716	20	4.91844E-155	64.9
XLOC_001325	hypothetical protein CLF_107746, partial	957	20	1.2042E-45	68.1	1	F:GO:0005488	F:binding
XLOC_001326	---NA---	1264
XLOC_001327	NAD dependent epimerase dehydratase	3667	20	1.47431E-166	73.4	1	C:GO:0016021	C:integral component of membrane
XLOC_001328	uncharacterized protein Smp_203170	521	3	1.30717E-13	89.33	1	C:GO:0016021	C:integral component of membrane
XLOC_001329	Oxysterol-binding -related 11	4921	20	0.0	70.05	2	C:GO:0016021; P:GO:0006810	C:integral component of membrane; P:transport
XLOC_001330	grpE 1 mitochondrial	4336	20	3.41132E-149	77.6	6	F:GO:0042803; C:GO:0005759; F:GO:0051087; P:GO:0050790; P:GO:0006457; F:GO:0000774	F:protein homodimerization activity; C:mitochondrial matrix; F:chaperone binding; P:regulation of catalytic activity; P:protein folding; F:adenyl-nucleotide exchange factor activity
XLOC_001331	Gag-Pol poly	1061	20	1.56242E-54	66.2	2	F:GO:0003676; P:GO:0006259	F:nucleic acid binding; P:DNA metabolic process
XLOC_001332	beta-	1366	20	8.66239E-109	76.45	5	F:GO:0005524; C:GO:0005856; C:GO:0005925; C:GO:0097433; C:GO:0005886	F:ATP binding; C:cytoskeleton; C:focal adhesion; C:dense body; C:plasma membrane
XLOC_001333	Transcriptional repressor NF-X1	4846	20	0.0	61.15	10	P:GO:0000122; C:GO:0005634; F:GO:0001078; F:GO:0008270; F:GO:0022891; P:GO:0055085; C:GO:0016021; F:GO:0000977; P:GO:0008643; P:GO:0006366	P:negative regulation of transcription from RNA polymerase II promoter; C:nucleus; F:transcriptional repressor activity, RNA polymerase II core promoter proximal region sequence-specific binding; F:zinc ion binding; F:substrate-specific transmembrane transporter activity; P:transmembrane transport; C:integral component of membrane; F:RNA polymerase II regulatory region sequence-specific DNA bindi…
XLOC_001334	Sugar transporter ERD6	3145	20	0.0	59.35	10	P:GO:0000122; C:GO:0005634; F:GO:0001078; F:GO:0008270; F:GO:0022891; P:GO:0055085; C:GO:0016021; F:GO:0000977; P:GO:0008643; P:GO:0006366	P:negative regulation of transcription from RNA polymerase II promoter; C:nucleus; F:transcriptional repressor activity, RNA polymerase II core promoter proximal region sequence-specific binding; F:zinc ion binding; F:substrate-specific transmembrane transporter activity; P:transmembrane transport; C:integral component of membrane; F:RNA polymerase II regulatory region sequence-specific DNA bindi…
XLOC_001335	hypothetical protein MS3_03474	1513	2	4.57584E-6	51.5
XLOC_001336	---NA---	1242
XLOC_001337	reverse transcriptase	716	20	2.69538E-82	60.1	3	F:GO:0003676; F:GO:0003964; P:GO:0006278	F:nucleic acid binding; F:RNA-directed DNA polymerase activity; P:RNA-dependent DNA biosynthetic process
XLOC_001338	tRNA:m(4)X modification enzyme TRM13 homolog	3251	20	0.0	62.85	2	F:GO:0008175; P:GO:0030488	F:tRNA methyltransferase activity; P:tRNA methylation
XLOC_001339	phosphatase methylesterase 1 (S33 family)	2539	20	0.0	51.3	2	P:GO:0006482; F:GO:0052689	P:protein demethylation; F:carboxylic ester hydrolase activity
XLOC_001340	tryparedoxin peroxidase	720	20	2.66654E-146	89.25	4	F:GO:0004601; P:GO:0098869; P:GO:0055114; F:GO:0051920	F:peroxidase activity; P:cellular oxidant detoxification; P:oxidation-reduction process; F:peroxiredoxin activity	EC:1.11.1.15; EC:1.11.1.7	Peroxiredoxin; Peroxidase
XLOC_001341	V-type proton ATPase 16 kDa proteolipid subunit	1989	20	3.21255E-92	87.55	10	C:GO:0000220; C:GO:0070062; F:GO:0031625; C:GO:0005925; P:GO:0015991; P:GO:0007042; C:GO:0016021; F:GO:0046961; P:GO:0030177; C:GO:0005765	C:vacuolar proton-transporting V-type ATPase, V0 domain; C:extracellular exosome; F:ubiquitin protein ligase binding; C:focal adhesion; P:ATP hydrolysis coupled proton transport; P:lysosomal lumen acidification; C:integral component of membrane; F:proton-transporting ATPase activity, rotational mechanism; P:positive regulation of Wnt signaling pathway; C:lysosomal membrane	EC:3.6.1.3; EC:3.6.1.15	Adenosinetriphosphatase; Nucleoside-triphosphate phosphatase
XLOC_001342	endonuclease-reverse transcriptase	1921	20	6.68755E-116	68.45	2	P:GO:0090304; F:GO:0003824	P:nucleic acid metabolic process; F:catalytic activity
XLOC_001343	pre-mRNA-splicing factor ATP-dependent RNA helicase PRP16-like	7538	20	0.0	77.9	9	P:GO:0006406; F:GO:0005524; C:GO:0005737; C:GO:0005681; C:GO:0008541; P:GO:0043248; F:GO:0004004; F:GO:0044822; P:GO:0000398	P:mRNA export from nucleus; F:ATP binding; C:cytoplasm; C:spliceosomal complex; C:proteasome regulatory particle, lid subcomplex; P:proteasome assembly; F:ATP-dependent RNA helicase activity; F:poly(A) RNA binding; P:mRNA splicing, via spliceosome	EC:3.6.1.3; EC:3.6.1.15	Adenosinetriphosphatase; Nucleoside-triphosphate phosphatase
XLOC_001344	Centrosomal of 135 kDa	3869	20	0.0	59.5	4	F:GO:0022891; P:GO:0055085; C:GO:0016021; P:GO:0008643	F:substrate-specific transmembrane transporter activity; P:transmembrane transport; C:integral component of membrane; P:carbohydrate transport
XLOC_001345	Centrosomal of 135 kDa	835	2	3.19539E-105	93.5	4	F:GO:0022891; P:GO:0055085; C:GO:0016021; P:GO:0008643	F:substrate-specific transmembrane transporter activity; P:transmembrane transport; C:integral component of membrane; P:carbohydrate transport
XLOC_001346	Sugar transporter ERD6	3158	20	0.0	55.15	5	F:GO:0022891; P:GO:0055085; C:GO:0016021; P:GO:0008643; F:GO:0005488	F:substrate-specific transmembrane transporter activity; P:transmembrane transport; C:integral component of membrane; P:carbohydrate transport; F:binding
XLOC_001347	reverse transcriptase	490	20	2.68277E-28	58.45	2	F:GO:0003964; P:GO:0006278	F:RNA-directed DNA polymerase activity; P:RNA-dependent DNA biosynthetic process
XLOC_001348	filamin-A isoform X3	7810	20	0.0	66.9	1	F:GO:0051015	F:actin filament binding
XLOC_001349	---NA---	325
XLOC_001350	TPA_exp: gag	575	12	1.31839E-26	87.67
XLOC_001351	---NA---	851
XLOC_001352	---NA---	674
XLOC_001353	quiver	1834	20	6.93976E-75	66.85	9	P:GO:1903818; P:GO:0048511; P:GO:0045187; C:GO:0016021; F:GO:0034235; P:GO:0030431; P:GO:0032222; C:GO:0005886; C:GO:0031225	P:positive regulation of voltage-gated potassium channel activity; P:rhythmic process; P:regulation of circadian sleep/wake cycle, sleep; C:integral component of membrane; F:GPI anchor binding; P:sleep; P:regulation of synaptic transmission, cholinergic; C:plasma membrane; C:anchored component of membrane
XLOC_001354	acyl- :glycerol-3-phosphate acyltransferase	451	20	1.02811E-92	75.2	8	P:GO:0090305; F:GO:0003964; F:GO:0097159; F:GO:1901363; F:GO:0046872; F:GO:0004519; P:GO:0006278; F:GO:0016301	P:nucleic acid phosphodiester bond hydrolysis; F:RNA-directed DNA polymerase activity; F:organic cyclic compound binding; F:heterocyclic compound binding; F:metal ion binding; F:endonuclease activity; P:RNA-dependent DNA biosynthetic process; F:kinase activity	EC:2.7.7.49	RNA-directed DNA polymerase
XLOC_001355	---NA---	189
XLOC_001356	nascent polypeptide-associated complex subunit muscle-specific form	5463	20	0.0	57.95
XLOC_001357	rab6-interacting 2 elks erc cast,	1308	4	3.99511E-24	68.0	1	C:GO:0016020	C:membrane
XLOC_001358	Uracil-DNA glycosylase	1860	20	0.0	73.2	10	C:GO:0005634; P:GO:0045935; F:GO:0004844; P:GO:0006284; P:GO:0010604; C:GO:0005739; F:GO:0005198; P:GO:0051052; C:GO:0005882; P:GO:0016445	C:nucleus; P:positive regulation of nucleobase-containing compound metabolic process; F:uracil DNA N-glycosylase activity; P:base-excision repair; P:positive regulation of macromolecule metabolic process; C:mitochondrion; F:structural molecule activity; P:regulation of DNA metabolic process; C:intermediate filament; P:somatic diversification of immunoglobulins
XLOC_001359	Uracil-DNA glycosylase	3956	20	0.0	57.55	4	F:GO:0004844; P:GO:0006284; F:GO:0005198; C:GO:0005882	F:uracil DNA N-glycosylase activity; P:base-excision repair; F:structural molecule activity; C:intermediate filament
XLOC_001360	unnamed protein product	2424	1	2.08596E-6	66.0
XLOC_001361	---NA---	616
XLOC_001362	---NA---	2956
XLOC_001363	Casein kinase I isoform alpha	3151	20	0.0	90.2	8	P:GO:0008360; C:GO:0005634; F:GO:0005524; C:GO:0005737; P:GO:0006909; P:GO:0016055; F:GO:0004674; P:GO:0018105	P:regulation of cell shape; C:nucleus; F:ATP binding; C:cytoplasm; P:phagocytosis; P:Wnt signaling pathway; F:protein serine/threonine kinase activity; P:peptidyl-serine phosphorylation	EC:2.7.11	Transferring phosphorus-containing groups
XLOC_001364	---NA---	1230
XLOC_001365	fibrillin 2	1388	9	6.84681E-137	73.33	2	C:GO:0016020; C:GO:0016021	C:membrane; C:integral component of membrane
XLOC_001366	SJCHGC02961 protein	1853	20	1.85292E-19	57.4
XLOC_001367	endonuclease-reverse transcriptase	1578	13	1.67447E-16	58.62	4	P:GO:0090305; F:GO:0003964; F:GO:0004519; P:GO:0006278	P:nucleic acid phosphodiester bond hydrolysis; F:RNA-directed DNA polymerase activity; F:endonuclease activity; P:RNA-dependent DNA biosynthetic process
XLOC_001368	endonuclease-reverse transcriptase	4185	20	0.0	64.4	4	P:GO:0090305; F:GO:0003964; F:GO:0004519; P:GO:0006278	P:nucleic acid phosphodiester bond hydrolysis; F:RNA-directed DNA polymerase activity; F:endonuclease activity; P:RNA-dependent DNA biosynthetic process
XLOC_001369	---NA---	856
XLOC_001370	endonuclease-reverse transcriptase	5065	20	3.27243E-113	61.95	2	P:GO:0016192; C:GO:0016021	P:vesicle-mediated transport; C:integral component of membrane
XLOC_001371	rab6-interacting 2 elks erc cast,	7667	19	2.93933E-16	76.95	4	F:GO:0016788; P:GO:0090304; P:GO:0044260; C:GO:0016020	F:hydrolase activity, acting on ester bonds; P:nucleic acid metabolic process; P:cellular macromolecule metabolic process; C:membrane
XLOC_001372	rab6-interacting 2 elks erc cast,	3026	7	2.36814E-97	74.71	2	C:GO:0016020; C:GO:0016021	C:membrane; C:integral component of membrane
XLOC_001373	hypothetical protein Smp_141940	1039	3	8.08508E-18	79.67
XLOC_001374	dynein heavy	948	3	4.3574E-57	92.0	5	F:GO:0000166; F:GO:0005524; F:GO:0003777; C:GO:0030286; P:GO:0007018	F:nucleotide binding; F:ATP binding; F:microtubule motor activity; C:dynein complex; P:microtubule-based movement
XLOC_001375	Bile salt export pump	1457	20	1.0046E-18	62.5	7	P:GO:0006482; C:GO:0005737; P:GO:0006508; F:GO:0004198; F:GO:0005488; P:GO:0006810; F:GO:0052689	P:protein demethylation; C:cytoplasm; P:proteolysis; F:calcium-dependent cysteine-type endopeptidase activity; F:binding; P:transport; F:carboxylic ester hydrolase activity	EC:3.4.22; EC:3.1.1.1	Acting on peptide bonds (peptidases); Carboxylesterase
XLOC_001376	uncharacterized transposon-derived	1100	20	2.68647E-48	63.35	2	F:GO:0003964; P:GO:0006278	F:RNA-directed DNA polymerase activity; P:RNA-dependent DNA biosynthetic process	EC:2.7.7.49	RNA-directed DNA polymerase
XLOC_001377	endonuclease-reverse transcriptase	633	20	6.45525E-132	83.05	4	P:GO:0090305; F:GO:0003964; F:GO:0004519; P:GO:0006278	P:nucleic acid phosphodiester bond hydrolysis; F:RNA-directed DNA polymerase activity; F:endonuclease activity; P:RNA-dependent DNA biosynthetic process	EC:2.7.7.49	RNA-directed DNA polymerase
XLOC_001378	Neuronal calcium sensor 2	4861	20	4.41827E-124	91.55	1	F:GO:0005509	F:calcium ion binding
XLOC_001379	battenin isoform X1	3642	20	0.0	61.9	2	C:GO:0016021; C:GO:0005765	C:integral component of membrane; C:lysosomal membrane
XLOC_001380	---NA---	625
XLOC_001381	endonuclease-reverse transcriptase	1724	8	7.33474E-7	55.5	12	F:GO:0003677; P:GO:0090305; C:GO:0005634; F:GO:0003964; F:GO:0003700; P:GO:0006351; F:GO:0004519; P:GO:0006355; P:GO:0006278; F:GO:0043565; F:GO:0000981; P:GO:0006357	F:DNA binding; P:nucleic acid phosphodiester bond hydrolysis; C:nucleus; F:RNA-directed DNA polymerase activity; F:transcription factor activity, sequence-specific DNA binding; P:transcription, DNA-templated; F:endonuclease activity; P:regulation of transcription, DNA-templated; P:RNA-dependent DNA biosynthetic process; F:sequence-specific DNA binding; F:RNA polymerase II transcription factor act…
XLOC_001382	putative fbxl20	855	1	4.95623E-5	79.0
XLOC_001383	syntenin-2 isoform X1	2319	20	0.0	63.35	5	F:GO:0042803; C:GO:0070062; C:GO:0005737; F:GO:0046982; F:GO:0008022	F:protein homodimerization activity; C:extracellular exosome; C:cytoplasm; F:protein heterodimerization activity; F:protein C-terminus binding
XLOC_001384	TPA_exp: reverse transcriptase	1717	4	2.26908E-13	78.25	1	C:GO:0016021	C:integral component of membrane
XLOC_001385	endonuclease-reverse transcriptase	598	20	2.63858E-91	93.7	4	P:GO:0090305; F:GO:0003964; F:GO:0004519; P:GO:0006278	P:nucleic acid phosphodiester bond hydrolysis; F:RNA-directed DNA polymerase activity; F:endonuclease activity; P:RNA-dependent DNA biosynthetic process	EC:2.7.7.49	RNA-directed DNA polymerase
XLOC_001386	---NA---	413
XLOC_001387	myst histone	261	2	1.87854E-12	80.0	1	F:GO:0016740	F:transferase activity
XLOC_001388	---NA---	243
XLOC_001389	Glioma pathogenesis-related 1 precursor	876	20	3.07787E-150	63.45	1	C:GO:0016021	C:integral component of membrane
XLOC_001390	ocrl type II inositol 5-phosphatase	3184	20	0.0	67.75	2	F:GO:0016787; P:GO:0046856	F:hydrolase activity; P:phosphatidylinositol dephosphorylation
XLOC_001391	NAD dependent epimerase dehydratase	2371	20	6.17203E-160	56.9	1	C:GO:0016021	C:integral component of membrane
XLOC_001392	unnamed protein product	382	1	3.45579E-14	77.0
XLOC_001393	ocrl type II inositol 5-phosphatase	4633	20	0.0	62.55	3	P:GO:0007165; F:GO:0016787; P:GO:0046856	P:signal transduction; F:hydrolase activity; P:phosphatidylinositol dephosphorylation
XLOC_001394	hypothetical protein MS3_00878	3541	6	0.0	69.83
XLOC_001395	major tegumental antigen SM15	3969	5	0.0	66.0
XLOC_001396	Bile salt export pump	1283	12	1.783E-99	78.42	4	F:GO:0000166; F:GO:0016887; C:GO:0016020; P:GO:0006810	F:nucleotide binding; F:ATPase activity; C:membrane; P:transport	EC:3.6.1.3; EC:3.6.1.15	Adenosinetriphosphatase; Nucleoside-triphosphate phosphatase
XLOC_001397	AP-1 complex subunit mu-1	2550	20	0.0	90.8	3	P:GO:0016192; C:GO:0030131; P:GO:0006886	P:vesicle-mediated transport; C:clathrin adaptor complex; P:intracellular protein transport
XLOC_001398	hypothetical protein MS3_00888	706	2	1.21604E-52	89.5
XLOC_001399	---NA---	642
XLOC_001400	Glioma pathogenesis-related 1 precursor	1553	20	2.1767E-51	75.55	4	C:GO:0016021; C:GO:0005576; F:GO:0004497; P:GO:0044710	C:integral component of membrane; C:extracellular region; F:monooxygenase activity; P:single-organism metabolic process
XLOC_001401	Transcription factor 20	4083	20	0.0	53.9	5	C:GO:0005634; F:GO:0003700; F:GO:0008270; F:GO:0044212; P:GO:0045944	C:nucleus; F:transcription factor activity, sequence-specific DNA binding; F:zinc ion binding; F:transcription regulatory region DNA binding; P:positive regulation of transcription from RNA polymerase II promoter
XLOC_001402	---NA---	244
XLOC_001403	Venom allergen 5	607	20	1.08207E-74	75.7	3	C:GO:0016020; C:GO:0016021; C:GO:0005576	C:membrane; C:integral component of membrane; C:extracellular region
XLOC_001404	Exosome complex component RRP4	2617	20	0.0	72.05	14	P:GO:0034475; P:GO:0043928; P:GO:0006278; P:GO:0000467; C:GO:0000177; C:GO:0000176; F:GO:0003964; P:GO:0071051; F:GO:0003723; P:GO:0071035; P:GO:0071034; P:GO:0071038; P:GO:0071049; P:GO:0034427	P:U4 snRNA 3'-end processing; P:exonucleolytic nuclear-transcribed mRNA catabolic process involved in deadenylation-dependent decay; P:RNA-dependent DNA biosynthetic process; P:exonucleolytic trimming to generate mature 3'-end of 5.8S rRNA from tricistronic rRNA transcript (SSU-rRNA, 5.8S rRNA, LSU-rRNA); C:cytoplasmic exosome (RNase complex); C:nuclear exosome (RNase complex); F:RNA-directed DNA…	EC:2.7.7.49	RNA-directed DNA polymerase
XLOC_001405	Ribosome biogenesis BRX1	1152	20	0.0	73.3	3	F:GO:0003723; C:GO:0005730; P:GO:0000027	F:RNA binding; C:nucleolus; P:ribosomal large subunit assembly
XLOC_001406	Rho-related racI	947	20	1.77269E-45	65.75	2	F:GO:0003676; F:GO:0008270	F:nucleic acid binding; F:zinc ion binding
XLOC_001407	hypothetical transcript	2096	11	7.22721E-140	77.64
XLOC_001408	Bile salt export pump	1184	20	5.00472E-36	67.8	8	F:GO:0000166; F:GO:0016887; P:GO:0090305; F:GO:0003964; F:GO:0004519; C:GO:0016020; P:GO:0006278; P:GO:0006810	F:nucleotide binding; F:ATPase activity; P:nucleic acid phosphodiester bond hydrolysis; F:RNA-directed DNA polymerase activity; F:endonuclease activity; C:membrane; P:RNA-dependent DNA biosynthetic process; P:transport	EC:3.6.1.3; EC:2.7.7.49; EC:3.6.1.15	Adenosinetriphosphatase; RNA-directed DNA polymerase; Nucleoside-triphosphate phosphatase
XLOC_001409	---NA---	618
XLOC_001410	reverse transcriptase	364	20	3.69193E-53	89.65
XLOC_001411	Gag-Pol poly	966	20	1.60348E-90	64.2	1	F:GO:0005488	F:binding
XLOC_001412	Gag-Pol poly	392	20	1.10688E-51	64.05	1	F:GO:0005488	F:binding
XLOC_001413	domain-containing mitochondrial	1664	20	0.0	62.8	6	F:GO:0016779; C:GO:0005737; F:GO:0003725; P:GO:0006450; P:GO:0002949; F:GO:0000049	F:nucleotidyltransferase activity; C:cytoplasm; F:double-stranded RNA binding; P:regulation of translational fidelity; P:tRNA threonylcarbamoyladenosine modification; F:tRNA binding
XLOC_001414	Myb SANT-like DNA-binding domain-containing 4	2514	18	8.67926E-125	76.06	3	C:GO:0005634; F:GO:0003677; P:GO:0006915	C:nucleus; F:DNA binding; P:apoptotic process
XLOC_001415	acyl- :glycerol-3-phosphate acyltransferase	734	20	5.39638E-161	73.95	8	P:GO:0090304; F:GO:0016746; P:GO:0044260; F:GO:0097159; F:GO:1901363; C:GO:0043231; C:GO:0016021; C:GO:0044446	P:nucleic acid metabolic process; F:transferase activity, transferring acyl groups; P:cellular macromolecule metabolic process; F:organic cyclic compound binding; F:heterocyclic compound binding; C:intracellular membrane-bounded organelle; C:integral component of membrane; C:intracellular organelle part
XLOC_001416	---NA---	766
XLOC_001417	TPA: endonuclease-reverse transcriptase	975	19	1.19821E-8	59.68	8	P:GO:0090305; F:GO:0003964; F:GO:0003723; F:GO:0004519; C:GO:0046540; P:GO:0006278; P:GO:0000398; P:GO:0000244	P:nucleic acid phosphodiester bond hydrolysis; F:RNA-directed DNA polymerase activity; F:RNA binding; F:endonuclease activity; C:U4/U6 x U5 tri-snRNP complex; P:RNA-dependent DNA biosynthetic process; P:mRNA splicing, via spliceosome; P:spliceosomal tri-snRNP complex assembly
XLOC_001418	laminin gamma-1 chain	692	20	8.37433E-28	82.75	7	P:GO:0090305; C:GO:0005604; F:GO:0003964; P:GO:0048731; F:GO:0004519; P:GO:0006278; P:GO:0070831	P:nucleic acid phosphodiester bond hydrolysis; C:basement membrane; F:RNA-directed DNA polymerase activity; P:system development; F:endonuclease activity; P:RNA-dependent DNA biosynthetic process; P:basement membrane assembly	EC:2.7.7.49	RNA-directed DNA polymerase
XLOC_001419	reverse transcriptase	1132	20	1.23142E-39	59.15	4	F:GO:0003964; C:GO:0016020; C:GO:0016021; P:GO:0006278	F:RNA-directed DNA polymerase activity; C:membrane; C:integral component of membrane; P:RNA-dependent DNA biosynthetic process
XLOC_001420	reverse transcriptase SR3-	474	20	3.71122E-33	80.65	9	C:GO:0005604; C:GO:0005615; F:GO:0003964; P:GO:0048731; F:GO:0004197; P:GO:0006278; P:GO:0070831; P:GO:0051603; C:GO:0005764	C:basement membrane; C:extracellular space; F:RNA-directed DNA polymerase activity; P:system development; F:cysteine-type endopeptidase activity; P:RNA-dependent DNA biosynthetic process; P:basement membrane assembly; P:proteolysis involved in cellular protein catabolic process; C:lysosome	EC:3.4.22; EC:2.7.7.49	Acting on peptide bonds (peptidases); RNA-directed DNA polymerase
XLOC_001421	arginyl tRNA transferase 1	3058	20	0.0	65.5	3	C:GO:0005737; F:GO:0004057; P:GO:0016598	C:cytoplasm; F:arginyltransferase activity; P:protein arginylation	EC:2.3.2.8	Arginyltransferase
XLOC_001422	rab6-interacting 2 elks erc cast,	454	4	2.37275E-21	65.5	2	C:GO:0016020; C:GO:0016021	C:membrane; C:integral component of membrane
XLOC_001423	probable ATP-dependent RNA helicase DDX10	3780	20	0.0	70.05	7	F:GO:0005524; F:GO:0003723; C:GO:0030529; P:GO:0010501; P:GO:0006364; C:GO:0005730; F:GO:0004004	F:ATP binding; F:RNA binding; C:intracellular ribonucleoprotein complex; P:RNA secondary structure unwinding; P:rRNA processing; C:nucleolus; F:ATP-dependent RNA helicase activity	EC:3.6.1.3; EC:3.6.1.15	Adenosinetriphosphatase; Nucleoside-triphosphate phosphatase
XLOC_001424	rab6-interacting 2 elks erc cast,	649	5	2.17059E-21	69.8	1	C:GO:0016020	C:membrane
XLOC_001425	cell wall Awa1p-like	7382	17	0.0	57.41	2	P:GO:0008152; P:GO:0009987	P:metabolic process; P:cellular process
XLOC_001426	TPA: gag-pol poly	945	3	1.5673E-66	81.33	2	F:GO:0003676; P:GO:0015074	F:nucleic acid binding; P:DNA integration
XLOC_001427	RNA-directed DNA polymerase from mobile element jockey-like	519	20	1.54146E-99	51.9	1	C:GO:0016021	C:integral component of membrane
XLOC_001428	TPA: gag-pol poly	1825	20	7.65704E-84	65.05	1	F:GO:0003676	F:nucleic acid binding
XLOC_001429	prefoldin subunit	1640	20	4.86039E-65	68.2	4	C:GO:0016272; C:GO:0016020; F:GO:0051082; P:GO:0006457	C:prefoldin complex; C:membrane; F:unfolded protein binding; P:protein folding
XLOC_001430	Serine arginine repetitive matrix 2	3533	8	0.0	75.13
XLOC_001431	hypotheticial protein	612	1	5.07968E-4	64.0
XLOC_001432	hypothetical protein MS3_10952, partial	900	5	7.29652E-10	73.6
XLOC_001433	Cytochrome b5 reductase 4	4242	20	0.0	55.25	2	F:GO:0004128; P:GO:0055114	F:cytochrome-b5 reductase activity, acting on NAD(P)H; P:oxidation-reduction process	EC:1.6.2.2	Cytochrome-b5 reductase
XLOC_001434	cytochrome c oxidase assembly factor 7	1383	20	2.43371E-135	61.5
XLOC_001435	endonuclease-reverse transcriptase	1089	20	4.97657E-137	62.45	4	P:GO:0090305; F:GO:0003964; F:GO:0004519; P:GO:0006278	P:nucleic acid phosphodiester bond hydrolysis; F:RNA-directed DNA polymerase activity; F:endonuclease activity; P:RNA-dependent DNA biosynthetic process
XLOC_001436	estradiol 17-beta-dehydrogenase 12	3512	20	0.0	71.3	3	F:GO:0016491; C:GO:0016021; P:GO:0055114	F:oxidoreductase activity; C:integral component of membrane; P:oxidation-reduction process
XLOC_001437	Estradiol 17-beta-dehydrogenase 12	3447	20	0.0	75.55	6	F:GO:0004303; P:GO:0030539; F:GO:0047045; C:GO:0016021; P:GO:0055114; P:GO:0061370	F:estradiol 17-beta-dehydrogenase activity; P:male genitalia development; F:testosterone 17-beta-dehydrogenase (NADP+) activity; C:integral component of membrane; P:oxidation-reduction process; P:testosterone biosynthetic process	EC:1.1.1.64; EC:1.1.1.62	Testosterone 17-beta-dehydrogenase (NADP(+)); 17-beta-estradiol 17-dehydrogenase
XLOC_001438	TPA: reverse transcriptase	1375	1	8.8042E-79	85.0
XLOC_001439	reverse transcriptase	657	9	3.00866E-14	75.0	2	F:GO:0003964; P:GO:0006278	F:RNA-directed DNA polymerase activity; P:RNA-dependent DNA biosynthetic process	EC:2.7.7.49	RNA-directed DNA polymerase
XLOC_001440	T-complex 11 1	3556	20	0.0	63.2	1	C:GO:0016021	C:integral component of membrane
XLOC_001441	---NA---	386
XLOC_001442	Uncharacterized protein K02A2.6, partial	586	7	2.58633E-8	62.0	3	F:GO:0003676; F:GO:0008270; P:GO:0015074	F:nucleic acid binding; F:zinc ion binding; P:DNA integration
XLOC_001443	Bile salt export pump	1823	20	2.24469E-38	62.9	4	P:GO:0006508; C:GO:0016021; P:GO:0044267; F:GO:0016787	P:proteolysis; C:integral component of membrane; P:cellular protein metabolic process; F:hydrolase activity
XLOC_001444	phosphatase methylesterase 1 (S33 family)	949	4	1.76698E-11	73.5	3	P:GO:0034220; C:GO:0016020; F:GO:0005230	P:ion transmembrane transport; C:membrane; F:extracellular ligand-gated ion channel activity
XLOC_001445	endonuclease-reverse transcriptase	617	4	1.82447E-10	69.5	2	P:GO:0090304; F:GO:0003824	P:nucleic acid metabolic process; F:catalytic activity
XLOC_001446	hypothetical protein Smp_131410	685	1	1.50343E-7	56.0	2	C:GO:0016020; C:GO:0016021	C:membrane; C:integral component of membrane
XLOC_001447	hypothetical protein Smp_131410	1121	4	1.6487E-107	62.0	1	C:GO:0016021	C:integral component of membrane
XLOC_001448	Glucosidase 2 subunit beta	2921	20	0.0	61.2	1	P:GO:0006491	P:N-glycan processing
XLOC_001449	RING finger 11	3225	20	2.19352E-156	72.45	1	F:GO:0008270	F:zinc ion binding
XLOC_001450	2Fe-2S iron-sulfur cluster binding domain	6576	20	7.88477E-162	81.7	7	F:GO:0003964; F:GO:0003723; F:GO:0046872; F:GO:0009055; C:GO:0016021; P:GO:0006278; F:GO:0051537	F:RNA-directed DNA polymerase activity; F:RNA binding; F:metal ion binding; F:electron carrier activity; C:integral component of membrane; P:RNA-dependent DNA biosynthetic process; F:2 iron, 2 sulfur cluster binding	EC:2.7.7.49	RNA-directed DNA polymerase
XLOC_001451	guanylate kinase	1089	20	1.13021E-156	75.5	4	P:GO:0046710; P:GO:0046037; F:GO:0004385; P:GO:0016310	P:GDP metabolic process; P:GMP metabolic process; F:guanylate kinase activity; P:phosphorylation	EC:2.7.4.8	Guanylate kinase
XLOC_001452	TPA: endonuclease-reverse transcriptase	662	20	1.61626E-81	83.4	5	F:GO:0003964; F:GO:0003723; C:GO:0016021; P:GO:0006278; C:GO:0000502	F:RNA-directed DNA polymerase activity; F:RNA binding; C:integral component of membrane; P:RNA-dependent DNA biosynthetic process; C:proteasome complex	EC:2.7.7.49	RNA-directed DNA polymerase
XLOC_001453	reverse transcriptase	1424	13	3.28001E-13	60.31	3	F:GO:0003964; F:GO:0046872; P:GO:0006278	F:RNA-directed DNA polymerase activity; F:metal ion binding; P:RNA-dependent DNA biosynthetic process
XLOC_001454	glyco endo-alpha-1,2-mannosidase-like	1750	20	0.0	64.5	3	P:GO:0046710; P:GO:0046037; F:GO:0004385	P:GDP metabolic process; P:GMP metabolic process; F:guanylate kinase activity	EC:2.7.4.8	Guanylate kinase
XLOC_001455	regulator of cytokinesis 1 isoform X3	2360	20	0.0	51.4	3	P:GO:0000910; P:GO:0000226; F:GO:0008017	P:cytokinesis; P:microtubule cytoskeleton organization; F:microtubule binding
XLOC_001456	PH interacting	7171	20	0.0	60.75	4	P:GO:0008360; C:GO:0005634; P:GO:0007010; P:GO:0006357	P:regulation of cell shape; C:nucleus; P:cytoskeleton organization; P:regulation of transcription from RNA polymerase II promoter
XLOC_001457	expressed conserved	2698	13	2.4613E-147	65.54	2	C:GO:0016020; C:GO:0016021	C:membrane; C:integral component of membrane
XLOC_001458	uncharacterized protein Smp_203070	1005	1	6.28065E-15	83.0	1	C:GO:0016021	C:integral component of membrane
XLOC_001459	---NA---	1118
XLOC_001460	---NA---	235
XLOC_001461	reverse transcriptase SR3-	6924	20	0.0	75.4	9	P:GO:0090305; F:GO:0003964; C:GO:0005737; F:GO:0004519; P:GO:0006278; P:GO:0006611; F:GO:0008536; C:GO:0005643; F:GO:0005049	P:nucleic acid phosphodiester bond hydrolysis; F:RNA-directed DNA polymerase activity; C:cytoplasm; F:endonuclease activity; P:RNA-dependent DNA biosynthetic process; P:protein export from nucleus; F:Ran GTPase binding; C:nuclear pore; F:nuclear export signal receptor activity	EC:2.7.7.49	RNA-directed DNA polymerase
XLOC_001462	hypothetical protein MS3_00922	1744	5	3.56587E-122	79.4	2	C:GO:0016020; C:GO:0016021	C:membrane; C:integral component of membrane
XLOC_001463	---NA---	1258
XLOC_001464	ATP-dependent RNA helicase DDX24	2869	20	0.0	60.75	4	F:GO:0003676; F:GO:0005524; P:GO:0010501; F:GO:0004004	F:nucleic acid binding; F:ATP binding; P:RNA secondary structure unwinding; F:ATP-dependent RNA helicase activity	EC:3.6.1.3; EC:3.6.1.15	Adenosinetriphosphatase; Nucleoside-triphosphate phosphatase
XLOC_001465	---NA---	236
XLOC_001466	endonuclease-reverse transcriptase	2239	9	1.04877E-164	71.56	1	C:GO:0016021	C:integral component of membrane
XLOC_001467	protocadherin 1	7521	20	0.0	51.5	4	F:GO:0005509; C:GO:0016021; P:GO:0007156; C:GO:0005886	F:calcium ion binding; C:integral component of membrane; P:homophilic cell adhesion via plasma membrane adhesion molecules; C:plasma membrane
XLOC_001468	craniofacial development	690	20	1.27257E-63	81.9	11	F:GO:0000166; P:GO:0090305; F:GO:0003964; F:GO:0016746; F:GO:0004519; C:GO:0016021; P:GO:0006278; C:GO:0044424; P:GO:0006810; P:GO:0044699; P:GO:0006796	F:nucleotide binding; P:nucleic acid phosphodiester bond hydrolysis; F:RNA-directed DNA polymerase activity; F:transferase activity, transferring acyl groups; F:endonuclease activity; C:integral component of membrane; P:RNA-dependent DNA biosynthetic process; C:intracellular part; P:transport; P:single-organism process; P:phosphate-containing compound metabolic process	EC:2.7.7.49	RNA-directed DNA polymerase
XLOC_001469	---NA---	874
XLOC_001470	craniofacial development 2-like	996	20	0.0	74.5	4	P:GO:0090305; F:GO:0003964; F:GO:0004519; P:GO:0006278	P:nucleic acid phosphodiester bond hydrolysis; F:RNA-directed DNA polymerase activity; F:endonuclease activity; P:RNA-dependent DNA biosynthetic process	EC:2.7.7.49	RNA-directed DNA polymerase
XLOC_001471	nascent polypeptide-associated complex subunit alpha	2416	20	1.46102E-108	93.0	3	F:GO:0003735; C:GO:0015934; P:GO:0006412	F:structural constituent of ribosome; C:large ribosomal subunit; P:translation
XLOC_001472	TPA: gag-pol poly	1279	20	0.0	58.8	2	P:GO:0043170; P:GO:0044238	P:macromolecule metabolic process; P:primary metabolic process
XLOC_001473	kinesin KIF3A isoform X1	3513	20	0.0	78.75	17	F:GO:0016887; P:GO:0043009; P:GO:0060271; P:GO:0035295; C:GO:0005871; P:GO:0022008; P:GO:0048513; P:GO:0000226; P:GO:0060429; P:GO:0007018; P:GO:0003002; C:GO:0005874; F:GO:0008017; F:GO:0005524; F:GO:0003777; P:GO:0050794; C:GO:0005929	F:ATPase activity; P:chordate embryonic development; P:cilium assembly; P:tube development; C:kinesin complex; P:neurogenesis; P:animal organ development; P:microtubule cytoskeleton organization; P:epithelium development; P:microtubule-based movement; P:regionalization; C:microtubule; F:microtubule binding; F:ATP binding; F:microtubule motor activity; P:regulation of cellular process; C:cilium	EC:3.6.1.3; EC:3.6.1.15	Adenosinetriphosphatase; Nucleoside-triphosphate phosphatase
XLOC_001474	---NA---	504
XLOC_001475	probable gluconokinase	4160	20	0.0	68.1	8	F:GO:0008173; F:GO:0005524; P:GO:0001510; F:GO:0003723; P:GO:0046177; P:GO:0006396; P:GO:0016310; F:GO:0046316	F:RNA methyltransferase activity; F:ATP binding; P:RNA methylation; F:RNA binding; P:D-gluconate catabolic process; P:RNA processing; P:phosphorylation; F:gluconokinase activity	EC:2.7.1.12	Gluconokinase
XLOC_001476	---NA---	494
XLOC_001477	rRNA methyltransferase mitochondrial	2011	20	0.0	60.9	4	F:GO:0003723; C:GO:0005739; F:GO:0070039; P:GO:0000453	F:RNA binding; C:mitochondrion; F:rRNA (guanosine-2'-O-)-methyltransferase activity; P:enzyme-directed rRNA 2'-O-methylation
XLOC_001478	Phosphatidylinositol 4-kinase type 2-beta	2941	20	0.0	77.75	2	P:GO:0016310; F:GO:0016301	P:phosphorylation; F:kinase activity
XLOC_001479	TPA: endonuclease-reverse transcriptase	3494	20	1.54439E-61	62.1	2	P:GO:0090304; F:GO:0003824	P:nucleic acid metabolic process; F:catalytic activity
XLOC_001480	---NA---	1241
XLOC_001481	---NA---	700
XLOC_001482	endonuclease-reverse transcriptase	7753	5	0.0	66.8	1	C:GO:0016021	C:integral component of membrane
XLOC_001483	hypothetical protein Smp_093070	395	1	7.77107E-4	80.0
XLOC_001484	---NA---	2180
XLOC_001485	TPA_exp: pol poly	1123	20	6.73501E-84	89.75	1	C:GO:0016021	C:integral component of membrane
XLOC_001486	---NA---	1258
XLOC_001487	hypothetical protein MS3_05919	387	9	1.15093E-15	73.78
XLOC_001488	Mitochondrial inner membrane protease subunit 1	1269	20	5.89466E-88	70.8	5	P:GO:0006627; F:GO:0004252; P:GO:0006465; P:GO:0033108; C:GO:0042720	P:protein processing involved in protein targeting to mitochondrion; F:serine-type endopeptidase activity; P:signal peptide processing; P:mitochondrial respiratory chain complex assembly; C:mitochondrial inner membrane peptidase complex	EC:3.4.21	Acting on peptide bonds (peptidases)
XLOC_001489	complement component C8 beta	1875	8	0.0	61.88
XLOC_001490	---NA---	250
XLOC_001491	probable cytosolic iron-sulfur assembly Ciao1 isoform X1	809	20	2.16592E-100	72.25	3	C:GO:0071817; C:GO:0097361; P:GO:0016226	C:MMXD complex; C:CIA complex; P:iron-sulfur cluster assembly
XLOC_001492	poly(rc) binding protien	6870	20	0.0	77.2	1	F:GO:0003723	F:RNA binding
XLOC_001493	---NA---	815
XLOC_001494	---NA---	901
XLOC_001495	---NA---	595
XLOC_001496	Serine threonine- kinase 36	7149	20	0.0	61.25	3	F:GO:0005524; F:GO:0004672; P:GO:0006468	F:ATP binding; F:protein kinase activity; P:protein phosphorylation
XLOC_001497	PI-PLC X domain-containing 3	6766	20	0.0	61.5	3	F:GO:0047396; P:GO:0006650; F:GO:0008081	F:glycosylphosphatidylinositol diacylglycerol-lyase activity; P:glycerophospholipid metabolic process; F:phosphoric diester hydrolase activity	EC:4.6.1.14	Glycosylphosphatidylinositol diacylglycerol-lyase
XLOC_001498	Rhotekin	4453	20	0.0	56.65
XLOC_001499	hypothetical protein MS3_05849, partial	282	20	7.02579E-52	93.45
XLOC_001500	Homeobox ceh-19	5017	20	0.0	83.05	4	C:GO:0005634; P:GO:0007275; P:GO:0006355; F:GO:0043565	C:nucleus; P:multicellular organism development; P:regulation of transcription, DNA-templated; F:sequence-specific DNA binding
XLOC_001501	F-box only 32-like	837	20	2.298E-132	70.25	5	C:GO:0005634; F:GO:0004842; C:GO:0019005; P:GO:0006511; P:GO:0016567	C:nucleus; F:ubiquitin-protein transferase activity; C:SCF ubiquitin ligase complex; P:ubiquitin-dependent protein catabolic process; P:protein ubiquitination
XLOC_001502	endonuclease-reverse transcriptase	4347	3	1.24176E-19	74.0	2	P:GO:0090304; F:GO:0003824	P:nucleic acid metabolic process; F:catalytic activity
XLOC_001503	serine threonine- kinase 17B-like	1403	20	0.0	69.0	4	C:GO:0005634; F:GO:0005524; F:GO:0004674; P:GO:0006468	C:nucleus; F:ATP binding; F:protein serine/threonine kinase activity; P:protein phosphorylation	EC:2.7.11	Transferring phosphorus-containing groups
XLOC_001504	Suppressor of cytokine signaling 7	5188	20	0.0	81.3	6	C:GO:0005737; P:GO:0019221; F:GO:0004860; P:GO:0006469; P:GO:0035556; P:GO:0046426	C:cytoplasm; P:cytokine-mediated signaling pathway; F:protein kinase inhibitor activity; P:negative regulation of protein kinase activity; P:intracellular signal transduction; P:negative regulation of JAK-STAT cascade
XLOC_001505	phosphatase methylesterase 1 (S33 family)	1145	2	8.17967E-6	80.5	6	P:GO:0006482; P:GO:0034220; C:GO:0016020; F:GO:0005230; P:GO:0006810; F:GO:0052689	P:protein demethylation; P:ion transmembrane transport; C:membrane; F:extracellular ligand-gated ion channel activity; P:transport; F:carboxylic ester hydrolase activity
XLOC_001506	Craniofacial development 2	603	20	3.35032E-57	66.7	4	P:GO:0090305; F:GO:0003964; F:GO:0004519; P:GO:0006278	P:nucleic acid phosphodiester bond hydrolysis; F:RNA-directed DNA polymerase activity; F:endonuclease activity; P:RNA-dependent DNA biosynthetic process	EC:2.7.7.49	RNA-directed DNA polymerase
XLOC_001507	---NA---	378
XLOC_001508	transcription factor	4716	20	0.0	77.8	11	C:GO:0005667; F:GO:0003700; C:GO:0000790; F:GO:0042803; F:GO:0046982; P:GO:0006351; F:GO:0000978; P:GO:0045666; P:GO:0045944; F:GO:0043425; F:GO:0070888	C:transcription factor complex; F:transcription factor activity, sequence-specific DNA binding; C:nuclear chromatin; F:protein homodimerization activity; F:protein heterodimerization activity; P:transcription, DNA-templated; F:RNA polymerase II core promoter proximal region sequence-specific DNA binding; P:positive regulation of neuron differentiation; P:positive regulation of transcription from …
XLOC_001509	acyl- :glycerol-3-phosphate acyltransferase	1140	20	3.96658E-157	71.8	5	P:GO:0090305; F:GO:0003964; F:GO:0004519; P:GO:0006278; F:GO:0016301	P:nucleic acid phosphodiester bond hydrolysis; F:RNA-directed DNA polymerase activity; F:endonuclease activity; P:RNA-dependent DNA biosynthetic process; F:kinase activity	EC:2.7.7.49	RNA-directed DNA polymerase
XLOC_001510	gag pol poly	1132	20	1.77411E-61	65.95	4	F:GO:0003676; F:GO:0004190; P:GO:0006508; P:GO:0015074	F:nucleic acid binding; F:aspartic-type endopeptidase activity; P:proteolysis; P:DNA integration
XLOC_001511	FRG1 homolog	1128	20	0.0	71.55	4	F:GO:0051015; C:GO:0071013; C:GO:0055120; C:GO:0005730	F:actin filament binding; C:catalytic step 2 spliceosome; C:striated muscle dense body; C:nucleolus
XLOC_001512	Ion transport	1465	20	0.0	81.45	3	F:GO:0005216; P:GO:0034220; C:GO:0016021	F:ion channel activity; P:ion transmembrane transport; C:integral component of membrane
XLOC_001513	hypothetical protein MS3_09888, partial	1280	14	2.47031E-25	62.43
XLOC_001514	potassium sodium hyperpolarization-activated cyclic nucleotide-gated channel 4	3024	20	0.0	88.4	4	C:GO:0005887; F:GO:0005249; P:GO:0042391; P:GO:0071805	C:integral component of plasma membrane; F:voltage-gated potassium channel activity; P:regulation of membrane potential; P:potassium ion transmembrane transport
XLOC_001515	---NA---	683
XLOC_001516	---NA---	604
XLOC_001517	---NA---	366
XLOC_001518	endonuclease-reverse transcriptase	1030	20	1.43272E-116	68.65	8	F:GO:0000166; F:GO:0003676; P:GO:0090305; F:GO:0003964; F:GO:0004519; C:GO:0016020; P:GO:0006278; P:GO:0010467	F:nucleotide binding; F:nucleic acid binding; P:nucleic acid phosphodiester bond hydrolysis; F:RNA-directed DNA polymerase activity; F:endonuclease activity; C:membrane; P:RNA-dependent DNA biosynthetic process; P:gene expression	EC:2.7.7.49	RNA-directed DNA polymerase
XLOC_001519	TGF beta signal transducer	7586	20	0.0	84.5	8	C:GO:0005634; C:GO:0005667; F:GO:0003677; F:GO:0003700; C:GO:0005737; P:GO:0006351; P:GO:0007179; P:GO:0006355	C:nucleus; C:transcription factor complex; F:DNA binding; F:transcription factor activity, sequence-specific DNA binding; C:cytoplasm; P:transcription, DNA-templated; P:transforming growth factor beta receptor signaling pathway; P:regulation of transcription, DNA-templated
XLOC_001520	phosphatase methylesterase 1 (S33 family)	1139	7	5.18613E-10	72.57	13	F:GO:0016715; P:GO:0006482; P:GO:0034220; F:GO:0005230; F:GO:0004497; P:GO:0006810; F:GO:0004500; F:GO:0005507; F:GO:0016491; F:GO:0003824; C:GO:0016020; P:GO:0055114; F:GO:0052689	F:oxidoreductase activity, acting on paired donors, with incorporation or reduction of molecular oxygen, reduced ascorbate as one donor, and incorporation of one atom of oxygen; P:protein demethylation; P:ion transmembrane transport; F:extracellular ligand-gated ion channel activity; F:monooxygenase activity; P:transport; F:dopamine beta-monooxygenase activity; F:copper ion binding; F:oxidoreduct…
XLOC_001521	TPA_exp: pol poly	1194	20	4.55234E-117	86.85	2	P:GO:0043170; P:GO:0044238	P:macromolecule metabolic process; P:primary metabolic process
XLOC_001522	Bromodomain-containing 9	4930	20	0.0	69.9	2	F:GO:0003676; F:GO:0070577	F:nucleic acid binding; F:lysine-acetylated histone binding
XLOC_001523	immunoglobulin domain	5878	9	0.0	72.33	1	C:GO:0016021	C:integral component of membrane
XLOC_001524	---NA---	453
XLOC_001525	---NA---	269
XLOC_001526	---NA---	602
XLOC_001527	hypothetical protein MS3_00953, partial	871	2	1.99062E-37	96.0
XLOC_001528	NADPH-dependent diflavin oxidoreductase 1	5771	20	0.0	64.65	5	F:GO:0010181; F:GO:0016491; C:GO:0016021; P:GO:0055114; C:GO:0044424	F:FMN binding; F:oxidoreductase activity; C:integral component of membrane; P:oxidation-reduction process; C:intracellular part
XLOC_001529	---NA---	563
XLOC_001530	TPA: endonuclease-reverse transcriptase	306	20	6.38152E-18	71.35	3	F:GO:0003964; F:GO:0003723; P:GO:0006278	F:RNA-directed DNA polymerase activity; F:RNA binding; P:RNA-dependent DNA biosynthetic process
XLOC_001531	solute carrier family 25 member 44-like	1209	20	0.0	62.8	4	F:GO:0003735; C:GO:0016021; P:GO:0006810; P:GO:0006412	F:structural constituent of ribosome; C:integral component of membrane; P:transport; P:translation
XLOC_001532	expressed conserved	7565	15	0.0	74.87	4	F:GO:0008270; F:GO:0046872; C:GO:0016020; C:GO:0016021	F:zinc ion binding; F:metal ion binding; C:membrane; C:integral component of membrane
XLOC_001533	hypothetical protein MS3_00972	9647	20	0.0	72.15
XLOC_001534	---NA---	628
XLOC_001535	---NA---	790
XLOC_001536	lysine specific demethylase 5B	3864	20	0.0	77.95	3	F:GO:0008270; F:GO:0008168; P:GO:0032259	F:zinc ion binding; F:methyltransferase activity; P:methylation
XLOC_001537	clasp1 cytoplasmic linker associated	725	20	1.52519E-87	62.35	2	F:GO:0003676; F:GO:0008270	F:nucleic acid binding; F:zinc ion binding
XLOC_001538	Gag-Pol poly	1669	20	3.9735E-57	87.45	2	F:GO:0004190; P:GO:0006508	F:aspartic-type endopeptidase activity; P:proteolysis	EC:3.4.23	Acting on peptide bonds (peptidases)
XLOC_001539	laminin gamma-1 chain	1270	20	1.17074E-34	51.8	1	P:GO:0009987	P:cellular process
XLOC_001540	---NA---	2891
XLOC_001541	---NA---	1470
XLOC_001542	hypothetical protein MS3_00979	3335	5	0.0	78.4
XLOC_001543	---NA---	495
XLOC_001544	acyl- :glycerol-3-phosphate acyltransferase	1041	20	0.0	69.3	9	P:GO:0043170; F:GO:0016746; F:GO:0097159; F:GO:1901363; F:GO:0016491; C:GO:0016021; F:GO:0043167; P:GO:0006139; P:GO:0044710	P:macromolecule metabolic process; F:transferase activity, transferring acyl groups; F:organic cyclic compound binding; F:heterocyclic compound binding; F:oxidoreductase activity; C:integral component of membrane; F:ion binding; P:nucleobase-containing compound metabolic process; P:single-organism metabolic process
XLOC_001545	Symplekin	6887	20	0.0	66.2	7	C:GO:0005737; C:GO:0016020; C:GO:0016021; P:GO:0035307; P:GO:0006378; C:GO:0005886; C:GO:0005654	C:cytoplasm; C:membrane; C:integral component of membrane; P:positive regulation of protein dephosphorylation; P:mRNA polyadenylation; C:plasma membrane; C:nucleoplasm
XLOC_001546	B9 domain-containing 2	1161	20	3.62862E-87	79.85	1	P:GO:0044699	P:single-organism process
XLOC_001547	ryanodine receptor 44f	14413	20	0.0	70.9	5	F:GO:0005219; F:GO:0005509; C:GO:0016021; P:GO:0051209; C:GO:0005622	F:ryanodine-sensitive calcium-release channel activity; F:calcium ion binding; C:integral component of membrane; P:release of sequestered calcium ion into cytosol; C:intracellular
XLOC_001548	uncharacterized protein Smp_201750	552	4	2.38127E-17	73.75	3	P:GO:0050982; F:GO:0005262; C:GO:0016020	P:detection of mechanical stimulus; F:calcium channel activity; C:membrane
XLOC_001549	Ryanodine receptor 44F	3937	20	0.0	73.7	5	F:GO:0005219; F:GO:0005509; C:GO:0016021; P:GO:0051209; C:GO:0005622	F:ryanodine-sensitive calcium-release channel activity; F:calcium ion binding; C:integral component of membrane; P:release of sequestered calcium ion into cytosol; C:intracellular
XLOC_001550	reverse transcriptase	585	20	5.25659E-36	68.8	10	P:GO:0050794; F:GO:0097159; F:GO:1901363; F:GO:0046872; C:GO:0016020; P:GO:0044238; C:GO:0044424; P:GO:0044699; P:GO:0071704; P:GO:0009987	P:regulation of cellular process; F:organic cyclic compound binding; F:heterocyclic compound binding; F:metal ion binding; C:membrane; P:primary metabolic process; C:intracellular part; P:single-organism process; P:organic substance metabolic process; P:cellular process
XLOC_001551	Splicing factor 3A subunit 2	5726	20	1.60924E-175	92.85	13	F:GO:0008270; P:GO:0006890; P:GO:0007264; C:GO:0005794; P:GO:0006891; C:GO:0005686; P:GO:0042147; P:GO:0000245; F:GO:0003676; F:GO:0005525; C:GO:0071013; C:GO:0005829; C:GO:0071004	F:zinc ion binding; P:retrograde vesicle-mediated transport, Golgi to ER; P:small GTPase mediated signal transduction; C:Golgi apparatus; P:intra-Golgi vesicle-mediated transport; C:U2 snRNP; P:retrograde transport, endosome to Golgi; P:spliceosomal complex assembly; F:nucleic acid binding; F:GTP binding; C:catalytic step 2 spliceosome; C:cytosol; C:U2-type prespliceosome
XLOC_001552	tetratricopeptide repeat 19	6999	20	0.0	70.35	4	P:GO:0034551; P:GO:0016310; F:GO:0016301; C:GO:0005743	P:mitochondrial respiratory chain complex III assembly; P:phosphorylation; F:kinase activity; C:mitochondrial inner membrane
XLOC_001553	reverse transcriptase	1596	20	5.04577E-23	56.45	2	F:GO:0003964; P:GO:0006278	F:RNA-directed DNA polymerase activity; P:RNA-dependent DNA biosynthetic process
XLOC_001554	craniofacial development 2-like	1540	20	3.22956E-73	54.0	4	P:GO:0090305; F:GO:0003964; F:GO:0004519; P:GO:0006278	P:nucleic acid phosphodiester bond hydrolysis; F:RNA-directed DNA polymerase activity; F:endonuclease activity; P:RNA-dependent DNA biosynthetic process
XLOC_001555	TPA_exp: reverse transcriptase	1263	1	4.1801E-4	70.0
XLOC_001556	---NA---	210
XLOC_001557	hypothetical protein Smp_094770	691	7	3.60965E-8	61.14
XLOC_001558	LIM homeobox Lhx1	3968	20	0.0	54.4	14	F:GO:0008270; P:GO:0048608; P:GO:0035295; P:GO:0006355; P:GO:0048646; F:GO:0043565; P:GO:0044763; P:GO:0051094; P:GO:0072073; P:GO:0003002; C:GO:0005634; P:GO:0007417; P:GO:0048598; P:GO:0072028	F:zinc ion binding; P:reproductive structure development; P:tube development; P:regulation of transcription, DNA-templated; P:anatomical structure formation involved in morphogenesis; F:sequence-specific DNA binding; P:single-organism cellular process; P:positive regulation of developmental process; P:kidney epithelium development; P:regionalization; C:nucleus; P:central nervous system developmen…
XLOC_001559	---NA---	655
XLOC_001560	---NA---	515
XLOC_001561	---NA---	700
XLOC_001562	FAM102B isoform X3	4353	20	1.18465E-104	68.05
XLOC_001563	---NA---	1239
XLOC_001564	DNA helicase INO80	900	5	4.35907E-156	76.4	8	F:GO:0016887; F:GO:0003677; F:GO:0005524; P:GO:0006281; P:GO:0006338; P:GO:0006351; C:GO:0031011; F:GO:0004386	F:ATPase activity; F:DNA binding; F:ATP binding; P:DNA repair; P:chromatin remodeling; P:transcription, DNA-templated; C:Ino80 complex; F:helicase activity	EC:3.6.1.3; EC:3.6.1.15	Adenosinetriphosphatase; Nucleoside-triphosphate phosphatase
XLOC_001565	DNA helicase INO80	8540	20	0.0	69.5	8	F:GO:0016887; F:GO:0003677; F:GO:0005524; P:GO:0006281; P:GO:0006338; P:GO:0006351; C:GO:0031011; F:GO:0004386	F:ATPase activity; F:DNA binding; F:ATP binding; P:DNA repair; P:chromatin remodeling; P:transcription, DNA-templated; C:Ino80 complex; F:helicase activity	EC:3.6.1.3; EC:3.6.1.15	Adenosinetriphosphatase; Nucleoside-triphosphate phosphatase
XLOC_001566	---NA---	734
XLOC_001567	dimethyladenosine transferase	2424	20	0.0	78.8	3	C:GO:0005759; P:GO:0031167; F:GO:0000179	C:mitochondrial matrix; P:rRNA methylation; F:rRNA (adenine-N6,N6-)-dimethyltransferase activity
XLOC_001568	acyl- :glycerol-3-phosphate acyltransferase	364	20	1.02208E-41	82.5	15	P:GO:0006281; F:GO:0016746; F:GO:0042626; P:GO:0055085; C:GO:0005730; P:GO:0044458; F:GO:0003684; P:GO:0000453; F:GO:0005525; F:GO:0005524; F:GO:0008649; F:GO:0016491; F:GO:0003924; C:GO:0016021; P:GO:0055114	P:DNA repair; F:transferase activity, transferring acyl groups; F:ATPase activity, coupled to transmembrane movement of substances; P:transmembrane transport; C:nucleolus; P:motile cilium assembly; F:damaged DNA binding; P:enzyme-directed rRNA 2'-O-methylation; F:GTP binding; F:ATP binding; F:rRNA methyltransferase activity; F:oxidoreductase activity; F:GTPase activity; C:integral component of me…	EC:3.6.1.3; EC:3.6.1.15	Adenosinetriphosphatase; Nucleoside-triphosphate phosphatase
XLOC_001569	---NA---	307
XLOC_001570	Neuropilin and tolloid 2	2998	4	1.2723E-15	73.5
XLOC_001571	ER membrane complex subunit 1	4005	20	0.0	64.15	2	C:GO:0072546; P:GO:0034975	C:ER membrane protein complex; P:protein folding in endoplasmic reticulum
XLOC_001572	Sjoegren syndrome nuclear autoantigen 1 homolog	1254	20	4.10586E-65	78.85	1	C:GO:0031514	C:motile cilium
XLOC_001573	---NA---	365
XLOC_001574	Mediator of RNA polymerase II transcription subunit 21	2022	20	9.14213E-172	71.25	5	P:GO:0071816; C:GO:0016592; C:GO:0016021; F:GO:0001104; P:GO:0006357	P:tail-anchored membrane protein insertion into ER membrane; C:mediator complex; C:integral component of membrane; F:RNA polymerase II transcription cofactor activity; P:regulation of transcription from RNA polymerase II promoter
XLOC_001575	hypothetical protein	1396	1	2.96201E-10	61.0
XLOC_001576	hypothetical protein MS3_01010	1261	20	2.59216E-116	76.95
XLOC_001577	LOW QUALITY PROTEIN: hypothetical protein Smp_058500	431	1	4.52043E-5	64.0
XLOC_001578	Estrogen-regulated EP45 precursor	1519	20	0.0	57.45	3	C:GO:0005615; F:GO:0004867; P:GO:0010951	C:extracellular space; F:serine-type endopeptidase inhibitor activity; P:negative regulation of endopeptidase activity
XLOC_001579	---NA---	835
XLOC_001580	TPA: endonuclease-reverse transcriptase	591	20	3.93577E-19	48.15	9	F:GO:0003964; F:GO:0030170; F:GO:0003723; F:GO:0003824; C:GO:0016020; C:GO:0016021; P:GO:0006278; P:GO:0019752; F:GO:0016831	F:RNA-directed DNA polymerase activity; F:pyridoxal phosphate binding; F:RNA binding; F:catalytic activity; C:membrane; C:integral component of membrane; P:RNA-dependent DNA biosynthetic process; P:carboxylic acid metabolic process; F:carboxy-lyase activity
XLOC_001581	Intraflagellar transport 20 homolog	858	20	2.12466E-94	77.4	10	P:GO:0051642; C:GO:0005813; C:GO:0031514; P:GO:0042073; C:GO:0036064; P:GO:0034067; C:GO:0005794; C:GO:0030992; P:GO:0061512; C:GO:0005930	P:centrosome localization; C:centrosome; C:motile cilium; P:intraciliary transport; C:ciliary basal body; P:protein localization to Golgi apparatus; C:Golgi apparatus; C:intraciliary transport particle B; P:protein localization to cilium; C:axoneme
XLOC_001582	LIM homeobox	1234	20	1.58875E-98	86.15	4	C:GO:0005634; F:GO:0008270; P:GO:0006355; F:GO:0043565	C:nucleus; F:zinc ion binding; P:regulation of transcription, DNA-templated; F:sequence-specific DNA binding
XLOC_001583	reverse transcriptase SR3-	7986	20	8.2959E-103	78.95	2	F:GO:0003964; P:GO:0006278	F:RNA-directed DNA polymerase activity; P:RNA-dependent DNA biosynthetic process	EC:2.7.7.49	RNA-directed DNA polymerase
XLOC_001584	TPA: transposase	823	4	9.23446E-36	69.25	1	F:GO:0008270	F:zinc ion binding
XLOC_001585	endonuclease-reverse transcriptase	3893	20	5.696E-114	63.9	2	P:GO:0090304; F:GO:0003824	P:nucleic acid metabolic process; F:catalytic activity
XLOC_001586	hypothetical transcript	1598	20	5.12054E-67	79.8	10	P:GO:0006906; C:GO:0016021; F:GO:0005484; C:GO:0030054; C:GO:0031201; C:GO:0030672; F:GO:0000149; C:GO:0043005; P:GO:0006887; C:GO:0005886	P:vesicle fusion; C:integral component of membrane; F:SNAP receptor activity; C:cell junction; C:SNARE complex; C:synaptic vesicle membrane; F:SNARE binding; C:neuron projection; P:exocytosis; C:plasma membrane
XLOC_001587	TPA: endonuclease-reverse transcriptase	534	20	1.63384E-98	52.2	3	F:GO:0003964; F:GO:0003723; P:GO:0006278	F:RNA-directed DNA polymerase activity; F:RNA binding; P:RNA-dependent DNA biosynthetic process
XLOC_001588	endophilin-B1 isoform X1	1185	20	2.70318E-117	55.35	3	P:GO:0050794; C:GO:0005737; P:GO:0009987	P:regulation of cellular process; C:cytoplasm; P:cellular process
XLOC_001589	---NA---	779
XLOC_001590	reverse transcriptase	240	20	1.39783E-43	88.5
XLOC_001591	acyl- :glycerol-3-phosphate acyltransferase	673	20	2.8163E-48	68.9	5	F:GO:0016746; P:GO:0008152; C:GO:0016021; C:GO:0043234; C:GO:0044424	F:transferase activity, transferring acyl groups; P:metabolic process; C:integral component of membrane; C:protein complex; C:intracellular part
XLOC_001592	---NA---	754
XLOC_001593	---NA---	615
XLOC_001594	apoptosis regulator BAX	1566	4	1.62607E-6	61.5	4	F:GO:0003964; F:GO:0046872; P:GO:0006278; P:GO:0042981	F:RNA-directed DNA polymerase activity; F:metal ion binding; P:RNA-dependent DNA biosynthetic process; P:regulation of apoptotic process
XLOC_001595	rab6-interacting 2 elks erc cast,	2929	2	4.35007E-17	59.0	2	C:GO:0016020; C:GO:0016021	C:membrane; C:integral component of membrane
XLOC_001596	neurexin 1 alpha	3800	20	0.0	53.5	1	C:GO:0016021	C:integral component of membrane
XLOC_001597	TPA: endonuclease-reverse transcriptase	652	20	3.29937E-111	82.3	5	P:GO:0090305; F:GO:0003964; F:GO:0004519; C:GO:0016021; P:GO:0006278	P:nucleic acid phosphodiester bond hydrolysis; F:RNA-directed DNA polymerase activity; F:endonuclease activity; C:integral component of membrane; P:RNA-dependent DNA biosynthetic process	EC:2.7.7.49	RNA-directed DNA polymerase
XLOC_001598	Craniofacial development 2	6252	20	1.8614E-99	73.35	4	P:GO:0090305; F:GO:0003964; F:GO:0004519; P:GO:0006278	P:nucleic acid phosphodiester bond hydrolysis; F:RNA-directed DNA polymerase activity; F:endonuclease activity; P:RNA-dependent DNA biosynthetic process	EC:2.7.7.49	RNA-directed DNA polymerase
XLOC_001599	---NA---	733
XLOC_001600	neurexin 1 alpha	5196	20	0.0	54.85	1	C:GO:0016021	C:integral component of membrane
XLOC_001601	---NA---	1380
XLOC_001602	phosphatase methylesterase 1 (S33 family)	906	4	5.19621E-16	76.0	3	F:GO:0016715; P:GO:0006482; F:GO:0052689	F:oxidoreductase activity, acting on paired donors, with incorporation or reduction of molecular oxygen, reduced ascorbate as one donor, and incorporation of one atom of oxygen; P:protein demethylation; F:carboxylic ester hydrolase activity	EC:1.14.17; EC:3.1.1.1	Acting on paired donors, with incorporation or reduction of molecular oxygen. The oxygen incorporated need not be derived from O(2); Carboxylesterase
XLOC_001603	SJCHGC04051 protein	618	3	1.38287E-11	64.33	2	C:GO:0016020; C:GO:0016021	C:membrane; C:integral component of membrane
XLOC_001604	collagen type XI alpha 2	8722	20	0.0	77.75	4	C:GO:0005581; C:GO:0000502; F:GO:0005201; C:GO:0005578	C:collagen trimer; C:proteasome complex; F:extracellular matrix structural constituent; C:proteinaceous extracellular matrix
XLOC_001605	serine-rich repeat 2	3762	7	0.0	72.0
XLOC_001606	Gag-Pol poly	1811	20	2.19357E-41	52.65	4	F:GO:0003676; F:GO:0004190; P:GO:0006508; P:GO:0015074	F:nucleic acid binding; F:aspartic-type endopeptidase activity; P:proteolysis; P:DNA integration
XLOC_001607	Gag-Pol poly	1865	20	6.34068E-18	59.85	2	P:GO:0043170; P:GO:0044238	P:macromolecule metabolic process; P:primary metabolic process
XLOC_001608	reverse transcriptase	1091	20	7.87676E-33	65.65	4	F:GO:0003964; F:GO:0016491; P:GO:0006278; P:GO:0044710	F:RNA-directed DNA polymerase activity; F:oxidoreductase activity; P:RNA-dependent DNA biosynthetic process; P:single-organism metabolic process	EC:2.7.7.49	RNA-directed DNA polymerase
XLOC_001609	Interferon regulatory factor 2-binding -like B	844	20	6.87897E-122	87.15
XLOC_001610	Interferon regulatory factor 2-binding -like B	1923	20	0.0	55.6	1	P:GO:0040007	P:growth
XLOC_001611	unnamed protein product	1091	19	1.79993E-27	65.63	2	F:GO:0003676; F:GO:0008270	F:nucleic acid binding; F:zinc ion binding
XLOC_001612	---NA---	1038
XLOC_001613	sorting nexin-6-like	5762	20	0.0	75.95	5	C:GO:0005768; P:GO:0016050; F:GO:0035091; C:GO:0019898; P:GO:0006897	C:endosome; P:vesicle organization; F:phosphatidylinositol binding; C:extrinsic component of membrane; P:endocytosis
XLOC_001614	NUDIX hydrolase	1908	20	1.29319E-100	67.2	1	F:GO:0016787	F:hydrolase activity
XLOC_001615	spermatogenesis-associated 4	1011	20	1.53989E-163	61.85
XLOC_001616	40s ribosomal S17	809	20	1.2873E-40	86.15	10	C:GO:0070062; C:GO:0005925; F:GO:0003735; P:GO:0034101; C:GO:0022627; C:GO:0016020; P:GO:0000028; P:GO:0006364; F:GO:0044822; P:GO:0006412	C:extracellular exosome; C:focal adhesion; F:structural constituent of ribosome; P:erythrocyte homeostasis; C:cytosolic small ribosomal subunit; C:membrane; P:ribosomal small subunit assembly; P:rRNA processing; F:poly(A) RNA binding; P:translation
XLOC_001617	hypothetical protein MS3_01032, partial	1692	12	8.0077E-68	69.25
XLOC_001618	piccolo	5504	20	0.0	83.4	4	C:GO:0016020; P:GO:0006886; F:GO:0017137; C:GO:0005622	C:membrane; P:intracellular protein transport; F:Rab GTPase binding; C:intracellular
XLOC_001619	TPA: reverse transcriptase	433	1	1.82662E-63	86.0
XLOC_001620	ccaat-box DNA binding subunit B	1412	5	1.27527E-67	68.4	9	C:GO:0098793; P:GO:0048791; F:GO:0019905; P:GO:0006906; F:GO:0005509; F:GO:0030276; P:GO:0017158; C:GO:0005886; F:GO:0005544	C:presynapse; P:calcium ion-regulated exocytosis of neurotransmitter; F:syntaxin binding; P:vesicle fusion; F:calcium ion binding; F:clathrin binding; P:regulation of calcium ion-dependent exocytosis; C:plasma membrane; F:calcium-dependent phospholipid binding
XLOC_001621	gata zinc finger domain-containing	3623	7	0.0	71.14	2	F:GO:0004867; P:GO:0010951	F:serine-type endopeptidase inhibitor activity; P:negative regulation of endopeptidase activity
XLOC_001622	hypothetical protein MS3_01042	614	2	1.56622E-62	90.0
XLOC_001623	endonuclease-reverse transcriptase	937	20	6.14425E-167	77.2	4	P:GO:0090305; F:GO:0003964; F:GO:0004519; P:GO:0006278	P:nucleic acid phosphodiester bond hydrolysis; F:RNA-directed DNA polymerase activity; F:endonuclease activity; P:RNA-dependent DNA biosynthetic process	EC:2.7.7.49	RNA-directed DNA polymerase
XLOC_001624	CLIP-associating 1 isoform X1	6303	20	0.0	58.3
XLOC_001625	acyl- :glycerol-3-phosphate acyltransferase	1113	20	4.86339E-98	72.35	7	F:GO:0003964; F:GO:0016746; P:GO:0006629; C:GO:0016021; P:GO:0006278; C:GO:0044424; F:GO:0016787	F:RNA-directed DNA polymerase activity; F:transferase activity, transferring acyl groups; P:lipid metabolic process; C:integral component of membrane; P:RNA-dependent DNA biosynthetic process; C:intracellular part; F:hydrolase activity	EC:2.7.7.49	RNA-directed DNA polymerase
XLOC_001626	Alpha-tocopherol transfer -like	3219	20	1.34554E-130	65.05	4	C:GO:0016021; P:GO:0006810; C:GO:0005622; F:GO:0005215	C:integral component of membrane; P:transport; C:intracellular; F:transporter activity
XLOC_001627	---NA---	1214
XLOC_001628	---NA---	288
XLOC_001629	alpha tocopherol transfer	1591	20	8.5742E-175	63.65	3	P:GO:0006810; C:GO:0005622; F:GO:0005215	P:transport; C:intracellular; F:transporter activity
XLOC_001630	uncharacterized protein Smp_203660	1380	20	8.38972E-59	61.8	2	F:GO:0003676; F:GO:0008270	F:nucleic acid binding; F:zinc ion binding
XLOC_001631	Ras association domain-containing 8	2267	20	0.0	62.5	1	P:GO:0007165	P:signal transduction
XLOC_001632	SJCHGC05284 protein	230	1	4.34989E-6	66.0
XLOC_001633	---NA---	2238
XLOC_001634	---NA---	570
XLOC_001635	GPN-loop GTPase 2	5565	20	0.0	75.05	8	C:GO:0005789; F:GO:0003755; F:GO:0016779; P:GO:0006481; C:GO:0016021; F:GO:0004671; P:GO:0000413; P:GO:0006457	C:endoplasmic reticulum membrane; F:peptidyl-prolyl cis-trans isomerase activity; F:nucleotidyltransferase activity; P:C-terminal protein methylation; C:integral component of membrane; F:protein C-terminal S-isoprenylcysteine carboxyl O-methyltransferase activity; P:protein peptidyl-prolyl isomerization; P:protein folding	EC:5.2.1.8; EC:2.1.1.100	Peptidylprolyl isomerase; Protein-S-isoprenylcysteine O-methyltransferase
XLOC_001636	Ceramide-1-phosphate transfer	329	20	1.5578E-53	63.0	4	F:GO:0051861; C:GO:0005737; F:GO:0017089; P:GO:0046836	F:glycolipid binding; C:cytoplasm; F:glycolipid transporter activity; P:glycolipid transport
XLOC_001637	TPA: endonuclease-reverse transcriptase	652	20	1.77315E-94	61.1	3	F:GO:0003964; F:GO:0003723; P:GO:0006278	F:RNA-directed DNA polymerase activity; F:RNA binding; P:RNA-dependent DNA biosynthetic process
XLOC_001638	RNA-directed DNA polymerase from mobile element jockey-like	180	20	5.87825E-18	76.35	2	F:GO:0003964; P:GO:0006278	F:RNA-directed DNA polymerase activity; P:RNA-dependent DNA biosynthetic process
XLOC_001639	TPA_exp: pol poly	504	20	2.95631E-85	77.4	4	F:GO:0003676; F:GO:0004190; P:GO:0006508; P:GO:0015074	F:nucleic acid binding; F:aspartic-type endopeptidase activity; P:proteolysis; P:DNA integration	EC:3.4.23	Acting on peptide bonds (peptidases)
XLOC_001640	type II serine threonine kinase	10746	20	0.0	75.5	21	F:GO:0015026; C:GO:0034673; P:GO:0007275; C:GO:0043235; P:GO:0045669; P:GO:0045944; P:GO:0023014; P:GO:0045648; P:GO:0044702; P:GO:0032924; C:GO:0005887; F:GO:0005524; F:GO:0004702; F:GO:0048185; C:GO:0005737; F:GO:0046872; P:GO:0030509; P:GO:0032927; F:GO:0017002; P:GO:0010862; P:GO:0030501	F:coreceptor activity; C:inhibin-betaglycan-ActRII complex; P:multicellular organism development; C:receptor complex; P:positive regulation of osteoblast differentiation; P:positive regulation of transcription from RNA polymerase II promoter; P:signal transduction by protein phosphorylation; P:positive regulation of erythrocyte differentiation; P:single organism reproductive process; P:activin re…	EC:2.7.11	Transferring phosphorus-containing groups
XLOC_001641	rab6-interacting 2 elks erc cast,	399	3	2.48211E-16	56.67	2	C:GO:0016020; C:GO:0016021	C:membrane; C:integral component of membrane
XLOC_001642	craniofacial development 2-like	1023	20	8.23466E-39	69.25	4	P:GO:0090305; F:GO:0003964; F:GO:0004519; P:GO:0006278	P:nucleic acid phosphodiester bond hydrolysis; F:RNA-directed DNA polymerase activity; F:endonuclease activity; P:RNA-dependent DNA biosynthetic process	EC:2.7.7.49	RNA-directed DNA polymerase
XLOC_001643	---NA---	767
XLOC_001644	catenin alpha-	5221	20	0.0	68.2	3	F:GO:0051015; F:GO:0045296; P:GO:0007155	F:actin filament binding; F:cadherin binding; P:cell adhesion
XLOC_001645	transient receptor potential cation channel	4492	20	0.0	62.5	3	F:GO:0005216; P:GO:0034220; C:GO:0016021	F:ion channel activity; P:ion transmembrane transport; C:integral component of membrane
XLOC_001646	prokaryotic DNA topoisomerase	874	6	6.22658E-11	72.33	4	F:GO:0005524; F:GO:0042626; P:GO:0055085; C:GO:0016021	F:ATP binding; F:ATPase activity, coupled to transmembrane movement of substances; P:transmembrane transport; C:integral component of membrane	EC:3.6.1.3; EC:3.6.1.15	Adenosinetriphosphatase; Nucleoside-triphosphate phosphatase
XLOC_001647	transient receptor potential cation channel	3039	20	0.0	67.6	3	F:GO:0005216; P:GO:0034220; C:GO:0016021	F:ion channel activity; P:ion transmembrane transport; C:integral component of membrane
XLOC_001648	---NA---	524
XLOC_001649	sugar transporter	664	9	1.85868E-34	69.44	1	C:GO:0016021	C:integral component of membrane
XLOC_001650	Transient receptor potential cation channel trpm	1581	3	1.51922E-54	93.0	3	F:GO:0005216; P:GO:0034220; C:GO:0016021	F:ion channel activity; P:ion transmembrane transport; C:integral component of membrane
XLOC_001651	sugar transporter	2383	20	0.0	62.8	3	P:GO:0055085; C:GO:0016021; P:GO:0008643	P:transmembrane transport; C:integral component of membrane; P:carbohydrate transport
XLOC_001652	histone H2A	4376	20	2.79651E-119	80.35	6	F:GO:0003677; C:GO:0000790; F:GO:0046982; C:GO:0016021; P:GO:0006342; C:GO:0000786	F:DNA binding; C:nuclear chromatin; F:protein heterodimerization activity; C:integral component of membrane; P:chromatin silencing; C:nucleosome
XLOC_001653	ATP synthase subunit mitochondrial	628	20	1.68663E-53	70.95	4	C:GO:0000276; F:GO:0015078; C:GO:0016021; P:GO:0015986	C:mitochondrial proton-transporting ATP synthase complex, coupling factor F(o); F:hydrogen ion transmembrane transporter activity; C:integral component of membrane; P:ATP synthesis coupled proton transport
XLOC_001654	ETS domain-containing Elk-4	4082	20	0.0	85.45	5	C:GO:0005634; P:GO:0030154; F:GO:0043565; F:GO:0000981; P:GO:0006357	C:nucleus; P:cell differentiation; F:sequence-specific DNA binding; F:RNA polymerase II transcription factor activity, sequence-specific DNA binding; P:regulation of transcription from RNA polymerase II promoter
XLOC_001655	Aromatic-L-amino-acid decarboxylase	1808	20	0.0	67.95	3	F:GO:0030170; F:GO:0050174; P:GO:0006520	F:pyridoxal phosphate binding; F:phenylalanine decarboxylase activity; P:cellular amino acid metabolic process	EC:4.1.1.53	Phenylalanine decarboxylase
XLOC_001656	endonuclease-reverse transcriptase	629	3	1.5022E-5	66.67	4	P:GO:0090305; F:GO:0003964; F:GO:0004519; P:GO:0006278	P:nucleic acid phosphodiester bond hydrolysis; F:RNA-directed DNA polymerase activity; F:endonuclease activity; P:RNA-dependent DNA biosynthetic process
XLOC_001657	phosphatase methylesterase 1 (S33 family)	1260	5	1.54088E-16	74.2	7	P:GO:0006482; P:GO:0034220; C:GO:0016020; C:GO:0016021; F:GO:0005230; P:GO:0006810; F:GO:0052689	P:protein demethylation; P:ion transmembrane transport; C:membrane; C:integral component of membrane; F:extracellular ligand-gated ion channel activity; P:transport; F:carboxylic ester hydrolase activity
XLOC_001658	craniofacial development 2-like	364	20	9.98701E-53	74.1	4	P:GO:0090305; F:GO:0003964; F:GO:0004519; P:GO:0006278	P:nucleic acid phosphodiester bond hydrolysis; F:RNA-directed DNA polymerase activity; F:endonuclease activity; P:RNA-dependent DNA biosynthetic process	EC:2.7.7.49	RNA-directed DNA polymerase
XLOC_001659	acyl- :glycerol-3-phosphate acyltransferase	4178	20	1.96567E-117	73.8	6	P:GO:0090305; F:GO:0003964; F:GO:0016746; F:GO:0004519; C:GO:0016021; P:GO:0006278	P:nucleic acid phosphodiester bond hydrolysis; F:RNA-directed DNA polymerase activity; F:transferase activity, transferring acyl groups; F:endonuclease activity; C:integral component of membrane; P:RNA-dependent DNA biosynthetic process	EC:2.7.7.49	RNA-directed DNA polymerase
XLOC_001660	subfamily A member	3871	20	2.90936E-114	76.6	7	P:GO:0090305; F:GO:0003964; F:GO:0016746; F:GO:0004519; C:GO:0016021; P:GO:0006278; C:GO:0044424	P:nucleic acid phosphodiester bond hydrolysis; F:RNA-directed DNA polymerase activity; F:transferase activity, transferring acyl groups; F:endonuclease activity; C:integral component of membrane; P:RNA-dependent DNA biosynthetic process; C:intracellular part	EC:2.7.7.49	RNA-directed DNA polymerase
XLOC_001661	---NA---	515
XLOC_001662	F-box WD repeat-containing	3153	20	0.0	78.9	2	P:GO:0031146; F:GO:0046983	P:SCF-dependent proteasomal ubiquitin-dependent protein catabolic process; F:protein dimerization activity
XLOC_001663	endonuclease-reverse transcriptase	627	3	6.8272E-18	67.33	2	P:GO:0090304; F:GO:0003824	P:nucleic acid metabolic process; F:catalytic activity
XLOC_001664	COG4 transport ,	680	1	1.06913E-5	60.0
XLOC_001665	---NA---	280
XLOC_001666	Egg CP422	416	20	2.1529E-41	62.8	3	C:GO:0016020; C:GO:0016021; C:GO:0005576	C:membrane; C:integral component of membrane; C:extracellular region
XLOC_001667	Gag-Pol poly	529	20	2.57971E-83	69.6	3	F:GO:0097159; F:GO:1901363; P:GO:0008152	F:organic cyclic compound binding; F:heterocyclic compound binding; P:metabolic process
XLOC_001668	---NA---	145
XLOC_001669	Lysosomal acid phosphatase	1336	20	1.5553E-85	75.7	7	F:GO:0003964; P:GO:0001676; F:GO:0003723; P:GO:0006278; P:GO:0016311; F:GO:0003993; F:GO:0004467	F:RNA-directed DNA polymerase activity; P:long-chain fatty acid metabolic process; F:RNA binding; P:RNA-dependent DNA biosynthetic process; P:dephosphorylation; F:acid phosphatase activity; F:long-chain fatty acid-CoA ligase activity	EC:6.2.1.3; EC:2.7.7.49; EC:3.1.3.41; EC:3.1.3.2	Long-chain-fatty-acid--CoA ligase; RNA-directed DNA polymerase; 4-nitrophenylphosphatase; Acid phosphatase
XLOC_001670	Lysosomal acid phosphatase	3174	20	2.84449E-173	56.25	2	P:GO:0016311; F:GO:0003993	P:dephosphorylation; F:acid phosphatase activity	EC:3.1.3.41; EC:3.1.3.2	4-nitrophenylphosphatase; Acid phosphatase
XLOC_001671	tRNA (guanine(26)-N(2))-dimethyltransferase	5269	20	0.0	59.65	5	C:GO:0005634; P:GO:0002940; F:GO:0003723; C:GO:0005739; F:GO:0004809	C:nucleus; P:tRNA N2-guanine methylation; F:RNA binding; C:mitochondrion; F:tRNA (guanine-N2-)-methyltransferase activity
XLOC_001672	rab6-interacting 2 elks erc cast,	8219	20	0.0	70.7	2	C:GO:0048786; C:GO:0016021	C:presynaptic active zone; C:integral component of membrane
XLOC_001673	Gag-Pol poly	835	20	1.02546E-123	75.45	3	F:GO:0003676; F:GO:0003824; P:GO:0015074	F:nucleic acid binding; F:catalytic activity; P:DNA integration
XLOC_001674	NADH dehydrogenase [ubiquinone] 1 alpha subcomplex subunit 6	1968	20	6.72004E-134	79.0	3	C:GO:0016021; C:GO:0005794; P:GO:0006810	C:integral component of membrane; C:Golgi apparatus; P:transport
XLOC_001675	---NA---	247
XLOC_001676	Sortilin	7093	20	0.0	65.95	3	C:GO:0016021; C:GO:0005794; P:GO:0006810	C:integral component of membrane; C:Golgi apparatus; P:transport
XLOC_001677	Gag-Pol poly	239	20	2.72679E-26	65.45	3	F:GO:0003676; F:GO:0008270; P:GO:0015074	F:nucleic acid binding; F:zinc ion binding; P:DNA integration
XLOC_001678	Voltage-gated hydrogen channel 1	2027	20	0.0	62.1	5	F:GO:0000166; F:GO:0016887; P:GO:0055085; F:GO:0022857; C:GO:0016021	F:nucleotide binding; F:ATPase activity; P:transmembrane transport; F:transmembrane transporter activity; C:integral component of membrane	EC:3.6.1.3; EC:3.6.1.15	Adenosinetriphosphatase; Nucleoside-triphosphate phosphatase
XLOC_001679	---NA---	1840
XLOC_001680	octopamine receptor beta-2R-like	2730	20	0.0	71.65	3	P:GO:0007186; C:GO:0016021; F:GO:0008227	P:G-protein coupled receptor signaling pathway; C:integral component of membrane; F:G-protein coupled amine receptor activity
XLOC_001681	---NA---	874
XLOC_001682	prokaryotic DNA topoisomerase	5701	20	4.74828E-22	69.75	6	P:GO:0090304; F:GO:0005524; F:GO:0042626; P:GO:0055085; C:GO:0016021; F:GO:0016853	P:nucleic acid metabolic process; F:ATP binding; F:ATPase activity, coupled to transmembrane movement of substances; P:transmembrane transport; C:integral component of membrane; F:isomerase activity	EC:3.6.1.3; EC:3.6.1.15	Adenosinetriphosphatase; Nucleoside-triphosphate phosphatase
XLOC_001683	TBC1 domain family member 22B	3883	20	0.0	73.1	8	P:GO:0031338; P:GO:0090630; F:GO:0005096; C:GO:0016021; C:GO:0012505; P:GO:0006886; F:GO:0017137; C:GO:0005622	P:regulation of vesicle fusion; P:activation of GTPase activity; F:GTPase activator activity; C:integral component of membrane; C:endomembrane system; P:intracellular protein transport; F:Rab GTPase binding; C:intracellular
XLOC_001684	---NA---	1043
XLOC_001685	---NA---	590
XLOC_001686	TPA: endonuclease-reverse transcriptase	434	20	3.68035E-44	66.15
XLOC_001687	TPA: hypothetical protein	865	5	2.59124E-61	68.8
XLOC_001688	pol poly	898	20	4.74434E-95	77.1	4	F:GO:0003676; F:GO:0004190; P:GO:0006508; P:GO:0015074	F:nucleic acid binding; F:aspartic-type endopeptidase activity; P:proteolysis; P:DNA integration	EC:3.4.23	Acting on peptide bonds (peptidases)
XLOC_001689	Serine threonine- kinase RIO1	5795	20	0.0	73.4	3	F:GO:0005524; F:GO:0004674; P:GO:0006468	F:ATP binding; F:protein serine/threonine kinase activity; P:protein phosphorylation	EC:2.7.11	Transferring phosphorus-containing groups
XLOC_001690	TPA_exp: ORF3	572	17	4.74331E-32	67.29	2	C:GO:0016020; C:GO:0016021	C:membrane; C:integral component of membrane
XLOC_001691	Gag-Pol poly	1813	20	0.0	76.85	4	F:GO:0003676; F:GO:0004190; P:GO:0006508; P:GO:0015074	F:nucleic acid binding; F:aspartic-type endopeptidase activity; P:proteolysis; P:DNA integration	EC:3.4.23	Acting on peptide bonds (peptidases)
XLOC_001692	RWD domain-containing	2179	20	6.07567E-155	55.3
XLOC_001693	endonuclease-reverse transcriptase	4801	20	8.9124E-131	85.2	7	F:GO:0005216; P:GO:0090305; F:GO:0003964; F:GO:0004519; P:GO:0034220; C:GO:0016021; P:GO:0006278	F:ion channel activity; P:nucleic acid phosphodiester bond hydrolysis; F:RNA-directed DNA polymerase activity; F:endonuclease activity; P:ion transmembrane transport; C:integral component of membrane; P:RNA-dependent DNA biosynthetic process	EC:2.7.7.49	RNA-directed DNA polymerase
XLOC_001694	---NA---	385
XLOC_001695	ATP binding region ATPase	2427	12	0.0	59.83	2	F:GO:0008270; F:GO:0016874	F:zinc ion binding; F:ligase activity
XLOC_001696	ATP binding region ATPase	8208	20	0.0	56.15	2	F:GO:0008270; F:GO:0016874	F:zinc ion binding; F:ligase activity
XLOC_001697	---NA---	2568
XLOC_001698	E3 ubiquitin- ligase Hakai	2321	20	0.0	69.2	5	F:GO:0008270; F:GO:0061630; P:GO:0030155; F:GO:0016874; P:GO:0016567	F:zinc ion binding; F:ubiquitin protein ligase activity; P:regulation of cell adhesion; F:ligase activity; P:protein ubiquitination
XLOC_001699	ATP-binding cassette sub-family B member mitochondrial	1677	20	0.0	68.5	4	F:GO:0005524; F:GO:0042626; P:GO:0055085; C:GO:0016021	F:ATP binding; F:ATPase activity, coupled to transmembrane movement of substances; P:transmembrane transport; C:integral component of membrane	EC:3.6.1.3; EC:3.6.1.15	Adenosinetriphosphatase; Nucleoside-triphosphate phosphatase
XLOC_001700	Lysosome membrane 2	3343	20	0.0	59.7	4	P:GO:0065007; C:GO:0016021; C:GO:0005764; C:GO:0044437	P:biological regulation; C:integral component of membrane; C:lysosome; C:vacuolar part
XLOC_001701	Bile salt export pump	539	20	1.33057E-13	64.85	9	F:GO:0000166; F:GO:0016887; P:GO:0090305; F:GO:0003964; F:GO:0004519; C:GO:0016020; P:GO:0006278; P:GO:0006810; F:GO:0016853	F:nucleotide binding; F:ATPase activity; P:nucleic acid phosphodiester bond hydrolysis; F:RNA-directed DNA polymerase activity; F:endonuclease activity; C:membrane; P:RNA-dependent DNA biosynthetic process; P:transport; F:isomerase activity	EC:3.6.1.3; EC:2.7.7.49; EC:3.6.1.15	Adenosinetriphosphatase; RNA-directed DNA polymerase; Nucleoside-triphosphate phosphatase
XLOC_001702	hypothetical protein Smp_063030	5391	11	0.0	71.82	2	C:GO:0016020; C:GO:0016021	C:membrane; C:integral component of membrane
XLOC_001703	Actin 6A	2334	20	0.0	77.85	7	F:GO:0003677; P:GO:0006281; C:GO:0090544; P:GO:0006338; C:GO:0035267; P:GO:0006355; C:GO:0031011	F:DNA binding; P:DNA repair; C:BAF-type complex; P:chromatin remodeling; C:NuA4 histone acetyltransferase complex; P:regulation of transcription, DNA-templated; C:Ino80 complex
XLOC_001704	Small conductance calcium-activated potassium channel	5420	20	0.0	78.55	8	F:GO:0005516; P:GO:0071805; F:GO:0009881; C:GO:0016021; F:GO:0016286; C:GO:0043025; P:GO:0016057; C:GO:0005886	F:calmodulin binding; P:potassium ion transmembrane transport; F:photoreceptor activity; C:integral component of membrane; F:small conductance calcium-activated potassium channel activity; C:neuronal cell body; P:regulation of membrane potential in photoreceptor cell; C:plasma membrane
XLOC_001705	---NA---	422
XLOC_001706	---NA---	358
XLOC_001707	---NA---	1113
XLOC_001708	---NA---	165
XLOC_001709	GATA zinc finger domain-containing 1	1096	20	6.94342E-74	68.15	5	C:GO:0005634; F:GO:0003700; F:GO:0008270; P:GO:0006355; F:GO:0043565	C:nucleus; F:transcription factor activity, sequence-specific DNA binding; F:zinc ion binding; P:regulation of transcription, DNA-templated; F:sequence-specific DNA binding
XLOC_001710	choline ethanolamine	1106	20	6.92488E-130	71.5	3	F:GO:0003676; F:GO:0003824; P:GO:0015074	F:nucleic acid binding; F:catalytic activity; P:DNA integration
XLOC_001711	---NA---	218
XLOC_001712	uncharacterized protein Smp_203080	856	1	9.786E-4	71.0
XLOC_001713	Small G signaling modulator 2	5546	20	0.0	54.95	7	P:GO:0031338; P:GO:0090630; F:GO:0005096; C:GO:0012505; P:GO:0006886; F:GO:0017137; C:GO:0005622	P:regulation of vesicle fusion; P:activation of GTPase activity; F:GTPase activator activity; C:endomembrane system; P:intracellular protein transport; F:Rab GTPase binding; C:intracellular
XLOC_001714	TPA: endonuclease-reverse transcriptase	357	20	3.6848E-53	72.2	4	P:GO:0090305; F:GO:0003964; F:GO:0004519; P:GO:0006278	P:nucleic acid phosphodiester bond hydrolysis; F:RNA-directed DNA polymerase activity; F:endonuclease activity; P:RNA-dependent DNA biosynthetic process	EC:2.7.7.49	RNA-directed DNA polymerase
XLOC_001715	---NA---	819
XLOC_001716	endonuclease-reverse transcriptase	565	2	8.3907E-7	71.5	4	P:GO:0090305; F:GO:0003964; F:GO:0004519; P:GO:0006278	P:nucleic acid phosphodiester bond hydrolysis; F:RNA-directed DNA polymerase activity; F:endonuclease activity; P:RNA-dependent DNA biosynthetic process
XLOC_001717	acyl- :glycerol-3-phosphate acyltransferase	773	20	3.40641E-156	73.9	12	P:GO:0044281; P:GO:0090305; F:GO:0003964; F:GO:0097159; F:GO:1901363; F:GO:0016491; F:GO:0004519; C:GO:0016021; P:GO:0006278; F:GO:0036094; F:GO:0043168; P:GO:0044763	P:small molecule metabolic process; P:nucleic acid phosphodiester bond hydrolysis; F:RNA-directed DNA polymerase activity; F:organic cyclic compound binding; F:heterocyclic compound binding; F:oxidoreductase activity; F:endonuclease activity; C:integral component of membrane; P:RNA-dependent DNA biosynthetic process; F:small molecule binding; F:anion binding; P:single-organism cellular process	EC:2.7.7.49	RNA-directed DNA polymerase
XLOC_001718	myst histone	416	2	1.00691E-10	74.5	1	F:GO:0016740	F:transferase activity
XLOC_001719	gag pol poly	516	20	8.65344E-99	70.6	4	F:GO:0003676; F:GO:0004190; P:GO:0006508; P:GO:0015074	F:nucleic acid binding; F:aspartic-type endopeptidase activity; P:proteolysis; P:DNA integration	EC:3.4.23	Acting on peptide bonds (peptidases)
XLOC_001720	TPA_exp: pol poly	333	20	1.34E-60	90.5	3	F:GO:0003676; C:GO:0016021; P:GO:0015074	F:nucleic acid binding; C:integral component of membrane; P:DNA integration
XLOC_001721	---NA---	1273
XLOC_001722	---NA---	306
XLOC_001723	---NA---	729
XLOC_001724	plasma membrane calcium-transporting ATPase 2 isoform X1	20564	20	0.0	74.6	8	C:GO:0005887; F:GO:0005524; F:GO:0046872; C:GO:0043231; F:GO:0030165; P:GO:0051480; P:GO:0070588; F:GO:0005388	C:integral component of plasma membrane; F:ATP binding; F:metal ion binding; C:intracellular membrane-bounded organelle; F:PDZ domain binding; P:regulation of cytosolic calcium ion concentration; P:calcium ion transmembrane transport; F:calcium-transporting ATPase activity	EC:3.6.1.3; EC:3.6.3.8; EC:3.6.1.15	Adenosinetriphosphatase; Calcium-transporting ATPase; Nucleoside-triphosphate phosphatase
XLOC_001725	hypothetical protein MS3_03332, partial	220	8	7.03076E-20	74.25
XLOC_001726	---NA---	1877
XLOC_001727	rab6-interacting 2 elks erc cast,	4051	16	1.03912E-20	60.44	4	F:GO:0003964; C:GO:0016020; C:GO:0016021; P:GO:0006278	F:RNA-directed DNA polymerase activity; C:membrane; C:integral component of membrane; P:RNA-dependent DNA biosynthetic process
XLOC_001728	probable E3 ubiquitin- ligase RHC1A	1483	20	8.80327E-38	61.95	4	F:GO:0004842; F:GO:0008270; P:GO:0006511; P:GO:0016567	F:ubiquitin-protein transferase activity; F:zinc ion binding; P:ubiquitin-dependent protein catabolic process; P:protein ubiquitination
XLOC_001729	RING finger 11-like	1409	20	1.77338E-87	64.55	5	F:GO:0008270; F:GO:0061630; P:GO:0043161; P:GO:0000209; P:GO:0042787	F:zinc ion binding; F:ubiquitin protein ligase activity; P:proteasome-mediated ubiquitin-dependent protein catabolic process; P:protein polyubiquitination; P:protein ubiquitination involved in ubiquitin-dependent protein catabolic process
XLOC_001730	hypothetical protein MS3_08573	664	2	1.88151E-7	70.0	1	C:GO:0016020	C:membrane
XLOC_001731	---NA---	825
XLOC_001732	leucine Rich repeat-containing domain	3049	20	0.0	62.4
XLOC_001733	Zinc transporter 2	2435	20	0.0	73.45	6	P:GO:0010043; P:GO:0061088; P:GO:0098655; C:GO:0016021; F:GO:0005385; C:GO:0005886	P:response to zinc ion; P:regulation of sequestering of zinc ion; P:cation transmembrane transport; C:integral component of membrane; F:zinc ion transmembrane transporter activity; C:plasma membrane
XLOC_001734	Glycolipid transfer	1887	20	7.35292E-132	59.65	4	F:GO:0051861; C:GO:0005737; F:GO:0017089; P:GO:0046836	F:glycolipid binding; C:cytoplasm; F:glycolipid transporter activity; P:glycolipid transport
XLOC_001735	Centromere J	2882	20	0.0	64.1	8	F:GO:0015631; F:GO:0019901; F:GO:0019904; P:GO:1903047; C:GO:0005814; P:GO:0007099; P:GO:0046785; P:GO:0046599	F:tubulin binding; F:protein kinase binding; F:protein domain specific binding; P:mitotic cell cycle process; C:centriole; P:centriole replication; P:microtubule polymerization; P:regulation of centriole replication
XLOC_001736	biogenic amine (dopamine) receptor	823	20	4.79496E-115	73.5	7	F:GO:0001588; P:GO:0007191; P:GO:0001963; F:GO:0035240; C:GO:0016021; P:GO:0007612; P:GO:0060158	F:dopamine neurotransmitter receptor activity, coupled via Gs; P:adenylate cyclase-activating dopamine receptor signaling pathway; P:synaptic transmission, dopaminergic; F:dopamine binding; C:integral component of membrane; P:learning; P:phospholipase C-activating dopamine receptor signaling pathway
XLOC_001737	D(2) dopamine receptor A	1947	20	0.0	65.15	7	F:GO:0001588; P:GO:0007191; P:GO:0001963; F:GO:0035240; C:GO:0016021; P:GO:0007612; P:GO:0060158	F:dopamine neurotransmitter receptor activity, coupled via Gs; P:adenylate cyclase-activating dopamine receptor signaling pathway; P:synaptic transmission, dopaminergic; F:dopamine binding; C:integral component of membrane; P:learning; P:phospholipase C-activating dopamine receptor signaling pathway
XLOC_001738	hypothetical protein Smp_153330	2004	2	3.77884E-4	73.0
XLOC_001739	leucine-rich repeat soc-2 homolog	3368	20	0.0	63.15
XLOC_001740	expressed conserved	4337	12	2.92346E-121	64.83	1	C:GO:0016021	C:integral component of membrane
XLOC_001741	acetylcholine receptor	1677	2	6.51805E-6	78.0	4	P:GO:0034220; C:GO:0016020; F:GO:0005230; P:GO:0006810	P:ion transmembrane transport; C:membrane; F:extracellular ligand-gated ion channel activity; P:transport
XLOC_001742	---NA---	1734
XLOC_001743	putative tetraspanin	1789	3	1.01235E-125	91.33	2	C:GO:0005887; P:GO:0007166	C:integral component of plasma membrane; P:cell surface receptor signaling pathway
XLOC_001744	Serine threonine- kinase RIO2	2137	20	0.0	65.65	3	F:GO:0005524; F:GO:0004674; P:GO:0006468	F:ATP binding; F:protein serine/threonine kinase activity; P:protein phosphorylation	EC:2.7.11	Transferring phosphorus-containing groups
XLOC_001745	FH2 domain-containing 1	7518	20	0.0	78.8	5	P:GO:0008283; C:GO:0015630; C:GO:0005737; P:GO:0000226; P:GO:0021987	P:cell proliferation; C:microtubule cytoskeleton; C:cytoplasm; P:microtubule cytoskeleton organization; P:cerebral cortex development
XLOC_001746	---NA---	1453
XLOC_001747	phosphatase methylesterase 1 (S33 family)	2775	8	3.57691E-18	74.5	5	C:GO:0032021; P:GO:0034244; F:GO:0004497; P:GO:0006810; P:GO:0044710	C:NELF complex; P:negative regulation of transcription elongation from RNA polymerase II promoter; F:monooxygenase activity; P:transport; P:single-organism metabolic process
XLOC_001748	laminin gamma-1 chain	515	20	1.11771E-70	71.8	5	P:GO:0090305; F:GO:0003964; F:GO:0004519; P:GO:0006278; P:GO:0044699	P:nucleic acid phosphodiester bond hydrolysis; F:RNA-directed DNA polymerase activity; F:endonuclease activity; P:RNA-dependent DNA biosynthetic process; P:single-organism process	EC:2.7.7.49	RNA-directed DNA polymerase
XLOC_001749	hypothetical protein Smp_153330	931	1	4.86602E-5	80.0
XLOC_001750	poly(rC)-binding 3-like	1613	20	0.0	70.6	1	F:GO:0003723	F:RNA binding
XLOC_001751	calnexin	2533	20	0.0	79.95	5	F:GO:0005509; C:GO:0016021; C:GO:0005783; F:GO:0051082; P:GO:0006457	F:calcium ion binding; C:integral component of membrane; C:endoplasmic reticulum; F:unfolded protein binding; P:protein folding
XLOC_001752	gem-associated 2	2179	20	4.43219E-85	58.95	4	P:GO:0048675; C:GO:0005681; P:GO:0000245; P:GO:0000387	P:axon extension; C:spliceosomal complex; P:spliceosomal complex assembly; P:spliceosomal snRNP assembly
XLOC_001753	Universal stress	3960	20	5.29832E-72	84.8	5	P:GO:0090305; F:GO:0003964; F:GO:0004519; P:GO:0006278; P:GO:0006950	P:nucleic acid phosphodiester bond hydrolysis; F:RNA-directed DNA polymerase activity; F:endonuclease activity; P:RNA-dependent DNA biosynthetic process; P:response to stress	EC:2.7.7.49	RNA-directed DNA polymerase
XLOC_001754	---NA---	954
XLOC_001755	Tetratricopeptide repeat 30A	1066	4	9.56591E-8	72.75	2	P:GO:0006482; F:GO:0052689	P:protein demethylation; F:carboxylic ester hydrolase activity
XLOC_001756	---NA---	477
XLOC_001757	---NA---	696
XLOC_001758	---NA---	2749
XLOC_001759	COG4 transport ,	1995	4	3.91985E-7	64.25	13	F:GO:0016715; P:GO:0006482; P:GO:0034220; F:GO:0005230; F:GO:0004497; P:GO:0006810; F:GO:0004500; F:GO:0005507; F:GO:0016491; F:GO:0003824; C:GO:0016020; P:GO:0055114; F:GO:0052689	F:oxidoreductase activity, acting on paired donors, with incorporation or reduction of molecular oxygen, reduced ascorbate as one donor, and incorporation of one atom of oxygen; P:protein demethylation; P:ion transmembrane transport; F:extracellular ligand-gated ion channel activity; F:monooxygenase activity; P:transport; F:dopamine beta-monooxygenase activity; F:copper ion binding; F:oxidoreduct…
XLOC_001760	---NA---	1113
XLOC_001761	---NA---	1047
XLOC_001762	Universal stress	1441	20	2.07729E-111	89.7	1	P:GO:0006950	P:response to stress
XLOC_001763	Heterogeneous nuclear ribonucleo A2 B1 homolog	4480	20	0.0	82.15	4	F:GO:0000166; F:GO:0003676; C:GO:0030529; C:GO:0019013	F:nucleotide binding; F:nucleic acid binding; C:intracellular ribonucleoprotein complex; C:viral nucleocapsid
XLOC_001764	---NA---	844
XLOC_001765	---NA---	1244
XLOC_001766	---NA---	1461
XLOC_001767	endonuclease-reverse transcriptase	535	20	1.18261E-66	80.3	5	P:GO:0090305; F:GO:0003964; F:GO:0004519; C:GO:0016021; P:GO:0006278	P:nucleic acid phosphodiester bond hydrolysis; F:RNA-directed DNA polymerase activity; F:endonuclease activity; C:integral component of membrane; P:RNA-dependent DNA biosynthetic process	EC:2.7.7.49	RNA-directed DNA polymerase
XLOC_001768	---NA---	1108
XLOC_001769	craniofacial development 2-like	1304	20	1.12509E-163	73.85	4	P:GO:0090305; F:GO:0003964; F:GO:0004519; P:GO:0006278	P:nucleic acid phosphodiester bond hydrolysis; F:RNA-directed DNA polymerase activity; F:endonuclease activity; P:RNA-dependent DNA biosynthetic process	EC:2.7.7.49	RNA-directed DNA polymerase
XLOC_001770	zinc finger	2779	20	0.0	72.55	2	F:GO:0003676; F:GO:0046872	F:nucleic acid binding; F:metal ion binding
XLOC_001771	laminin gamma-1 chain	6544	20	2.49808E-177	72.35	4	P:GO:0009607; C:GO:0016021; P:GO:0044699; P:GO:0009987	P:response to biotic stimulus; C:integral component of membrane; P:single-organism process; P:cellular process
XLOC_001772	hypothetical protein MS3_01521, partial	1061	14	1.56748E-33	86.71
XLOC_001773	Phosphorylated adapter RNA export	2030	20	0.0	61.05	2	C:GO:0005634; P:GO:0006408	C:nucleus; P:snRNA export from nucleus
XLOC_001774	---NA---	854
XLOC_001775	TPA: hypothetical protein	941	5	9.38087E-90	62.6
XLOC_001776	---NA---	376
XLOC_001777	coiled-coil domain-containing 177-like	3935	20	0.0	70.85	1	F:GO:0005488	F:binding
XLOC_001778	WD repeat-containing 34	3697	20	0.0	53.05
XLOC_001779	---NA---	647
XLOC_001780	---NA---	1503
XLOC_001781	TPA: endonuclease-reverse transcriptase	5181	20	3.0516E-33	61.45	3	P:GO:0043154; C:GO:0071986; P:GO:0019079	P:negative regulation of cysteine-type endopeptidase activity involved in apoptotic process; C:Ragulator complex; P:viral genome replication
XLOC_001782	endonuclease-reverse transcriptase	932	20	3.09017E-127	72.5	10	F:GO:0000166; F:GO:0003676; P:GO:0090305; F:GO:0003964; C:GO:0043231; F:GO:0004519; C:GO:0016020; P:GO:0006278; C:GO:0044446; P:GO:0000398	F:nucleotide binding; F:nucleic acid binding; P:nucleic acid phosphodiester bond hydrolysis; F:RNA-directed DNA polymerase activity; C:intracellular membrane-bounded organelle; F:endonuclease activity; C:membrane; P:RNA-dependent DNA biosynthetic process; C:intracellular organelle part; P:mRNA splicing, via spliceosome	EC:2.7.7.49	RNA-directed DNA polymerase
XLOC_001783	hypothetical protein MS3_09379, partial	467	9	4.81925E-31	73.67
XLOC_001784	cement precursor 3B variant 2	8189	20	0.0	71.45	4	P:GO:0090305; F:GO:0003964; F:GO:0004519; P:GO:0006278	P:nucleic acid phosphodiester bond hydrolysis; F:RNA-directed DNA polymerase activity; F:endonuclease activity; P:RNA-dependent DNA biosynthetic process	EC:2.7.7.49	RNA-directed DNA polymerase
XLOC_001785	Bile salt export pump	738	20	5.36284E-42	73.55	8	F:GO:0005524; P:GO:0090305; F:GO:0003964; F:GO:0042626; P:GO:0055085; F:GO:0004519; C:GO:0016021; P:GO:0006278	F:ATP binding; P:nucleic acid phosphodiester bond hydrolysis; F:RNA-directed DNA polymerase activity; F:ATPase activity, coupled to transmembrane movement of substances; P:transmembrane transport; F:endonuclease activity; C:integral component of membrane; P:RNA-dependent DNA biosynthetic process	EC:3.6.1.3; EC:2.7.7.49; EC:3.6.1.15	Adenosinetriphosphatase; RNA-directed DNA polymerase; Nucleoside-triphosphate phosphatase
XLOC_001786	---NA---	1048
XLOC_001787	acyl- :glycerol-3-phosphate acyltransferase	1077	20	1.01545E-82	60.65	4	P:GO:0090304; P:GO:0034654; F:GO:0016740; P:GO:0034645	P:nucleic acid metabolic process; P:nucleobase-containing compound biosynthetic process; F:transferase activity; P:cellular macromolecule biosynthetic process
XLOC_001788	acyl- :glycerol-3-phosphate acyltransferase	3299	20	5.15757E-166	71.35	8	F:GO:0003676; P:GO:0090305; F:GO:0003964; F:GO:0004519; P:GO:0015031; C:GO:0016021; P:GO:0006278; P:GO:0010467	F:nucleic acid binding; P:nucleic acid phosphodiester bond hydrolysis; F:RNA-directed DNA polymerase activity; F:endonuclease activity; P:protein transport; C:integral component of membrane; P:RNA-dependent DNA biosynthetic process; P:gene expression	EC:2.7.7.49	RNA-directed DNA polymerase
XLOC_001789	40S ribosomal S2	1520	20	5.12203E-160	92.3	4	F:GO:0003723; F:GO:0003735; C:GO:0022627; P:GO:0006412	F:RNA binding; F:structural constituent of ribosome; C:cytosolic small ribosomal subunit; P:translation
XLOC_001790	TPA: endonuclease-reverse transcriptase	1252	20	9.96592E-89	65.0	3	F:GO:0003964; F:GO:0003723; P:GO:0006278	F:RNA-directed DNA polymerase activity; F:RNA binding; P:RNA-dependent DNA biosynthetic process	EC:2.7.7.49	RNA-directed DNA polymerase
XLOC_001791	gag-pol poly	1316	20	5.56457E-19	54.2	3	F:GO:0003824; P:GO:0044238; P:GO:0071704	F:catalytic activity; P:primary metabolic process; P:organic substance metabolic process
XLOC_001792	integrase core domain	552	20	1.08885E-66	68.9	2	F:GO:0003676; P:GO:0015074	F:nucleic acid binding; P:DNA integration
XLOC_001793	hypothetical transcript	6189	20	0.0	66.3	2	F:GO:0005509; C:GO:0016021	F:calcium ion binding; C:integral component of membrane
XLOC_001794	rRNA promoter binding	556	6	1.26412E-18	63.0
XLOC_001795	hypotheticial protein	811	1	9.85775E-35	66.0
XLOC_001796	Craniofacial development 2	860	20	5.80513E-128	72.3	4	P:GO:0090305; F:GO:0003964; F:GO:0004519; P:GO:0006278	P:nucleic acid phosphodiester bond hydrolysis; F:RNA-directed DNA polymerase activity; F:endonuclease activity; P:RNA-dependent DNA biosynthetic process	EC:2.7.7.49	RNA-directed DNA polymerase
XLOC_001797	lim homeobox	1244	5	1.34818E-136	73.0	3	C:GO:0005634; P:GO:0006355; F:GO:0043565	C:nucleus; P:regulation of transcription, DNA-templated; F:sequence-specific DNA binding
XLOC_001798	nuclear cap-binding subunit 3-like	2660	20	0.0	62.7	3	F:GO:0000166; F:GO:0000340; F:GO:0003729	F:nucleotide binding; F:RNA 7-methylguanosine cap binding; F:mRNA binding
XLOC_001799	DNA-directed RNA polymerase I subunit RPA1	6137	20	0.0	66.85	5	F:GO:0003677; C:GO:0005736; F:GO:0008270; F:GO:0001054; P:GO:0006360	F:DNA binding; C:DNA-directed RNA polymerase I complex; F:zinc ion binding; F:RNA polymerase I activity; P:transcription from RNA polymerase I promoter	EC:2.7.7.6	DNA-directed RNA polymerase
XLOC_001800	---NA---	316
XLOC_001801	tyrosinase precursor	4374	20	0.0	77.95	4	F:GO:0004503; F:GO:0046872; C:GO:0016021; P:GO:0055114	F:monophenol monooxygenase activity; F:metal ion binding; C:integral component of membrane; P:oxidation-reduction process	EC:1.14.18.1; EC:1.14.18	Tyrosinase; Acting on paired donors, with incorporation or reduction of molecular oxygen. The oxygen incorporated need not be derived from O(2)
XLOC_001802	---NA---	1911
XLOC_001803	---NA---	2382
XLOC_001804	reverse transcriptase	1280	20	5.10059E-35	58.85	3	P:GO:0044260; F:GO:0003824; P:GO:0044238	P:cellular macromolecule metabolic process; F:catalytic activity; P:primary metabolic process
XLOC_001805	---NA---	893
XLOC_001806	endonuclease-reverse transcriptase	459	20	2.67458E-53	79.75	4	F:GO:0003964; P:GO:0090501; F:GO:0004519; P:GO:0006278	F:RNA-directed DNA polymerase activity; P:RNA phosphodiester bond hydrolysis; F:endonuclease activity; P:RNA-dependent DNA biosynthetic process	EC:2.7.7.49	RNA-directed DNA polymerase
XLOC_001807	---NA---	513
XLOC_001808	Transcriptional repressor p66-beta	649	20	3.06485E-90	67.5	4	F:GO:0003700; F:GO:0008270; P:GO:0006355; F:GO:0043565	F:transcription factor activity, sequence-specific DNA binding; F:zinc ion binding; P:regulation of transcription, DNA-templated; F:sequence-specific DNA binding
XLOC_001809	Transcriptional repressor p66-beta	3357	20	0.0	66.75	4	F:GO:0003700; F:GO:0008270; P:GO:0006355; F:GO:0043565	F:transcription factor activity, sequence-specific DNA binding; F:zinc ion binding; P:regulation of transcription, DNA-templated; F:sequence-specific DNA binding
XLOC_001810	---NA---	785
XLOC_001811	expressed conserved	4642	13	0.0	64.85
XLOC_001812	---NA---	820
XLOC_001813	TPA: endonuclease-reverse transcriptase	294	20	2.26781E-42	71.3	3	F:GO:0003964; F:GO:0003723; P:GO:0006278	F:RNA-directed DNA polymerase activity; F:RNA binding; P:RNA-dependent DNA biosynthetic process
XLOC_001814	FAM161B	2850	20	0.0	55.75
XLOC_001815	hypothetical protein MS3_01116, partial	915	20	6.27495E-62	90.2	1	C:GO:0016021	C:integral component of membrane
XLOC_001816	reverse transcriptase	730	20	4.56126E-93	59.65	2	F:GO:0003964; P:GO:0006278	F:RNA-directed DNA polymerase activity; P:RNA-dependent DNA biosynthetic process	EC:2.7.7.49	RNA-directed DNA polymerase
XLOC_001817	protocadherin 9	7209	20	0.0	58.95	4	F:GO:0005509; C:GO:0016021; P:GO:0007156; C:GO:0005886	F:calcium ion binding; C:integral component of membrane; P:homophilic cell adhesion via plasma membrane adhesion molecules; C:plasma membrane
XLOC_001818	major facilitator family	5387	20	0.0	59.8	3	P:GO:0055085; F:GO:0022857; C:GO:0016021	P:transmembrane transport; F:transmembrane transporter activity; C:integral component of membrane
XLOC_001819	Vesicle-fusing ATPase	2936	20	0.0	75.95	6	F:GO:0016887; F:GO:0005524; P:GO:0048211; P:GO:0043001; P:GO:0006891; C:GO:0005795	F:ATPase activity; F:ATP binding; P:Golgi vesicle docking; P:Golgi to plasma membrane protein transport; P:intra-Golgi vesicle-mediated transport; C:Golgi stack	EC:3.6.1.3; EC:3.6.1.15	Adenosinetriphosphatase; Nucleoside-triphosphate phosphatase
XLOC_001820	---NA---	1143
XLOC_001821	hypothetical protein MS3_07532	2407	20	3.85814E-47	59.5	2	F:GO:0003676; F:GO:0008270	F:nucleic acid binding; F:zinc ion binding
XLOC_001822	Gag-Pol poly	843	20	8.05793E-136	66.95	2	F:GO:0003676; P:GO:0015074	F:nucleic acid binding; P:DNA integration
XLOC_001823	Gag-Pol poly	566	20	1.46731E-110	79.55	4	F:GO:0003676; F:GO:0003964; P:GO:0015074; P:GO:0006278	F:nucleic acid binding; F:RNA-directed DNA polymerase activity; P:DNA integration; P:RNA-dependent DNA biosynthetic process	EC:2.7.7.49	RNA-directed DNA polymerase
XLOC_001824	reverse transcriptase SR3-	337	20	3.02219E-66	83.45	4	P:GO:0090305; F:GO:0003964; F:GO:0004519; P:GO:0006278	P:nucleic acid phosphodiester bond hydrolysis; F:RNA-directed DNA polymerase activity; F:endonuclease activity; P:RNA-dependent DNA biosynthetic process	EC:2.7.7.49	RNA-directed DNA polymerase
XLOC_001825	Zinc finger 14	5340	20	0.0	76.05	8	F:GO:0003676; C:GO:0005615; F:GO:0005109; F:GO:0046872; P:GO:0030182; P:GO:0045165; P:GO:0016055; C:GO:0005578	F:nucleic acid binding; C:extracellular space; F:frizzled binding; F:metal ion binding; P:neuron differentiation; P:cell fate commitment; P:Wnt signaling pathway; C:proteinaceous extracellular matrix
XLOC_001826	TPA: gag-pol poly	2417	20	0.0	67.25	4	F:GO:0003676; F:GO:0003824; F:GO:0043167; P:GO:0015074	F:nucleic acid binding; F:catalytic activity; F:ion binding; P:DNA integration
XLOC_001827	TPA_exp: pol poly	530	3	9.38967E-8	75.0	2	P:GO:0043170; P:GO:0044238	P:macromolecule metabolic process; P:primary metabolic process
XLOC_001828	hypothetical protein MS3_01150	4681	5	0.0	91.2
XLOC_001829	---NA---	1069
XLOC_001830	Craniofacial development 2	1014	20	9.59115E-71	66.35	2	P:GO:0090304; F:GO:0003824	P:nucleic acid metabolic process; F:catalytic activity
XLOC_001831	COG4 transport ,	1223	5	1.70013E-9	65.2	13	F:GO:0016715; P:GO:0006482; P:GO:0034220; F:GO:0005230; F:GO:0004497; P:GO:0006810; F:GO:0004500; F:GO:0005507; F:GO:0016491; F:GO:0003824; C:GO:0016020; P:GO:0055114; F:GO:0052689	F:oxidoreductase activity, acting on paired donors, with incorporation or reduction of molecular oxygen, reduced ascorbate as one donor, and incorporation of one atom of oxygen; P:protein demethylation; P:ion transmembrane transport; F:extracellular ligand-gated ion channel activity; F:monooxygenase activity; P:transport; F:dopamine beta-monooxygenase activity; F:copper ion binding; F:oxidoreduct…
XLOC_001832	---NA---	1331
XLOC_001833	TPA: endonuclease-reverse transcriptase	1482	20	5.27138E-44	77.7	5	P:GO:0090305; F:GO:0003964; F:GO:0004519; C:GO:0016021; P:GO:0006278	P:nucleic acid phosphodiester bond hydrolysis; F:RNA-directed DNA polymerase activity; F:endonuclease activity; C:integral component of membrane; P:RNA-dependent DNA biosynthetic process	EC:2.7.7.49	RNA-directed DNA polymerase
XLOC_001834	tetraspanin-CD63 receptor	2401	20	2.56734E-169	66.2	4	C:GO:0005887; P:GO:0090002; P:GO:0007166; P:GO:0045747	C:integral component of plasma membrane; P:establishment of protein localization to plasma membrane; P:cell surface receptor signaling pathway; P:positive regulation of Notch signaling pathway
XLOC_001835	phosphatase methylesterase 1 (S33 family)	1583	2	8.81688E-6	65.0	2	P:GO:0006482; F:GO:0052689	P:protein demethylation; F:carboxylic ester hydrolase activity
XLOC_001836	laminin gamma-1 chain	590	20	5.46086E-19	77.5	12	P:GO:0090305; C:GO:0005604; F:GO:0003964; P:GO:0048731; F:GO:0004519; C:GO:0016021; P:GO:0006278; P:GO:0070831; F:GO:0017112; P:GO:0016310; F:GO:0016301; P:GO:0043547	P:nucleic acid phosphodiester bond hydrolysis; C:basement membrane; F:RNA-directed DNA polymerase activity; P:system development; F:endonuclease activity; C:integral component of membrane; P:RNA-dependent DNA biosynthetic process; P:basement membrane assembly; F:Rab guanyl-nucleotide exchange factor activity; P:phosphorylation; F:kinase activity; P:positive regulation of GTPase activity	EC:2.7.7.49	RNA-directed DNA polymerase
XLOC_001837	eukaryotic translation initiation factor 2c	4173	20	0.0	93.4	3	F:GO:0003743; C:GO:0016021; P:GO:0006413	F:translation initiation factor activity; C:integral component of membrane; P:translational initiation
XLOC_001838	Zinc finger 3	2739	20	5.32677E-169	79.9	10	C:GO:0005634; F:GO:0003677; F:GO:0003700; F:GO:0008270; F:GO:0042802; P:GO:0006351; P:GO:0007275; P:GO:0045321; P:GO:0030154; P:GO:0006355	C:nucleus; F:DNA binding; F:transcription factor activity, sequence-specific DNA binding; F:zinc ion binding; F:identical protein binding; P:transcription, DNA-templated; P:multicellular organism development; P:leukocyte activation; P:cell differentiation; P:regulation of transcription, DNA-templated
XLOC_001839	acyl- :glycerol-3-phosphate acyltransferase	340	20	5.09362E-56	73.05	12	F:GO:0000166; P:GO:0090305; F:GO:0003964; P:GO:0006811; P:GO:0007165; F:GO:0004519; F:GO:0099600; C:GO:0016021; P:GO:0006278; C:GO:0032991; C:GO:0044424; F:GO:0004871	F:nucleotide binding; P:nucleic acid phosphodiester bond hydrolysis; F:RNA-directed DNA polymerase activity; P:ion transport; P:signal transduction; F:endonuclease activity; F:transmembrane receptor activity; C:integral component of membrane; P:RNA-dependent DNA biosynthetic process; C:macromolecular complex; C:intracellular part; F:signal transducer activity	EC:2.7.7.49	RNA-directed DNA polymerase
XLOC_001840	hypothetical protein T265_05745	2115	1	9.14435E-5	37.0	3	F:GO:0003676; F:GO:0008270; P:GO:0015074	F:nucleic acid binding; F:zinc ion binding; P:DNA integration
XLOC_001841	tRNA-splicing endonuclease subunit Sen2	8269	20	0.0	73.6	6	F:GO:0003676; P:GO:0090502; C:GO:0016021; C:GO:0000214; P:GO:0000379; F:GO:0000213	F:nucleic acid binding; P:RNA phosphodiester bond hydrolysis, endonucleolytic; C:integral component of membrane; C:tRNA-intron endonuclease complex; P:tRNA-type intron splice site recognition and cleavage; F:tRNA-intron endonuclease activity	EC:3.1.27.9; EC:3.1.31; EC:3.1.27	Acting on ester bonds; Acting on ester bonds; Acting on ester bonds
XLOC_001842	---NA---	1216
XLOC_001843	Intraflagellar transport 74 homolog	2454	20	0.0	67.5	5	C:GO:0005813; C:GO:0031514; P:GO:0042073; F:GO:0048487; C:GO:0030992	C:centrosome; C:motile cilium; P:intraciliary transport; F:beta-tubulin binding; C:intraciliary transport particle B
XLOC_001844	reverse transcriptase	536	20	1.24512E-16	66.95	1	C:GO:0016020	C:membrane
XLOC_001845	Ca(2+) calmodulin-responsive adenylate cyclase	9572	8	0.0	72.88	5	F:GO:0016849; C:GO:0016021; C:GO:0005622; P:GO:0009190; P:GO:0035556	F:phosphorus-oxygen lyase activity; C:integral component of membrane; C:intracellular; P:cyclic nucleotide biosynthetic process; P:intracellular signal transduction
XLOC_001846	Ca(2+) calmodulin-responsive adenylate cyclase	2179	20	0.0	60.25	7	C:GO:0008074; P:GO:0006182; C:GO:0016021; F:GO:0004383; C:GO:0005886; F:GO:0004016; P:GO:0035556	C:guanylate cyclase complex, soluble; P:cGMP biosynthetic process; C:integral component of membrane; F:guanylate cyclase activity; C:plasma membrane; F:adenylate cyclase activity; P:intracellular signal transduction	EC:4.6.1.1; EC:4.6.1.2	Adenylate cyclase; Guanylate cyclase
XLOC_001847	reverse transcriptase	500	20	1.83342E-28	71.05	7	F:GO:0003676; P:GO:0044260; F:GO:0043167; C:GO:0043234; P:GO:0044238; C:GO:0044424; F:GO:0016787	F:nucleic acid binding; P:cellular macromolecule metabolic process; F:ion binding; C:protein complex; P:primary metabolic process; C:intracellular part; F:hydrolase activity
XLOC_001848	Ca(2+) calmodulin-responsive adenylate cyclase	1478	5	0.0	77.0	7	C:GO:0008074; P:GO:0006182; C:GO:0016021; F:GO:0004383; C:GO:0005886; F:GO:0004016; P:GO:0035556	C:guanylate cyclase complex, soluble; P:cGMP biosynthetic process; C:integral component of membrane; F:guanylate cyclase activity; C:plasma membrane; F:adenylate cyclase activity; P:intracellular signal transduction	EC:4.6.1.1; EC:4.6.1.2	Adenylate cyclase; Guanylate cyclase
XLOC_001849	hypothetical protein MS3_09888, partial	1270	16	5.28482E-21	62.0
XLOC_001850	coiled-coil domain-containing 47	2756	20	0.0	64.75	8	P:GO:0009790; P:GO:0055074; F:GO:0005509; P:GO:0009791; C:GO:0005791; P:GO:0007029; P:GO:0030433; P:GO:0006983	P:embryo development; P:calcium ion homeostasis; F:calcium ion binding; P:post-embryonic development; C:rough endoplasmic reticulum; P:endoplasmic reticulum organization; P:ER-associated ubiquitin-dependent protein catabolic process; P:ER overload response
XLOC_001851	hypothetical protein MS3_01146, partial	1580	2	2.27761E-73	95.0
XLOC_001852	EGF region	3328	10	0.0	76.8	1	C:GO:0016021	C:integral component of membrane
XLOC_001853	phosphatase methylesterase 1 (S33 family)	2102	5	5.99144E-13	79.8	11	C:GO:0005887; F:GO:0005524; F:GO:0003777; P:GO:0071805; P:GO:0006482; C:GO:0030286; F:GO:0005230; P:GO:0007018; P:GO:0030322; F:GO:0052689; F:GO:0022841	C:integral component of plasma membrane; F:ATP binding; F:microtubule motor activity; P:potassium ion transmembrane transport; P:protein demethylation; C:dynein complex; F:extracellular ligand-gated ion channel activity; P:microtubule-based movement; P:stabilization of membrane potential; F:carboxylic ester hydrolase activity; F:potassium ion leak channel activity	EC:3.6.1.15; EC:3.1.1.1	Nucleoside-triphosphate phosphatase; Carboxylesterase
XLOC_001854	rab6-interacting 2 elks erc cast,	484	5	4.00528E-33	70.2	1	C:GO:0016021	C:integral component of membrane
XLOC_001855	probable cardiolipin synthase (CMP-forming)	1673	20	7.82776E-49	67.5	3	C:GO:0016021; F:GO:0016780; P:GO:0008654	C:integral component of membrane; F:phosphotransferase activity, for other substituted phosphate groups; P:phospholipid biosynthetic process
XLOC_001856	zinc finger RNA-binding -like isoform X1	3209	20	0.0	55.05	2	F:GO:0003676; F:GO:0008270	F:nucleic acid binding; F:zinc ion binding
XLOC_001857	Neuropilin and tolloid 2	1723	1	5.20123E-5	74.0
XLOC_001858	COG4 transport ,	460	4	4.52271E-9	62.5	1	F:GO:0003824	F:catalytic activity
XLOC_001859	cilia- and flagella-associated 221 isoform X1	2843	20	0.0	54.7
XLOC_001860	ras gtpase activating	5839	20	0.0	69.45	11	F:GO:0000166; P:GO:0090305; F:GO:0003964; P:GO:0046580; C:GO:0005737; P:GO:0007165; F:GO:0004519; F:GO:0005096; P:GO:0006278; C:GO:0031235; P:GO:0043547	F:nucleotide binding; P:nucleic acid phosphodiester bond hydrolysis; F:RNA-directed DNA polymerase activity; P:negative regulation of Ras protein signal transduction; C:cytoplasm; P:signal transduction; F:endonuclease activity; F:GTPase activator activity; P:RNA-dependent DNA biosynthetic process; C:intrinsic component of the cytoplasmic side of the plasma membrane; P:positive regulation of GTPas…	EC:2.7.7.49	RNA-directed DNA polymerase
XLOC_001861	SJCHGC05284 protein	279	11	4.76431E-12	71.27	8	P:GO:0022904; C:GO:0046540; C:GO:0016020; C:GO:0016021; F:GO:0016651; C:GO:0005743; P:GO:0000398; P:GO:0000244	P:respiratory electron transport chain; C:U4/U6 x U5 tri-snRNP complex; C:membrane; C:integral component of membrane; F:oxidoreductase activity, acting on NAD(P)H; C:mitochondrial inner membrane; P:mRNA splicing, via spliceosome; P:spliceosomal tri-snRNP complex assembly
XLOC_001862	probable G- coupled receptor 139 isoform X1	4306	20	0.0	67.8	3	F:GO:0004930; P:GO:0007186; C:GO:0016021	F:G-protein coupled receptor activity; P:G-protein coupled receptor signaling pathway; C:integral component of membrane
XLOC_001863	uncharacterized protein Smp_200200	1166	1	1.89368E-6	71.0
XLOC_001864	Bile salt export pump	1007	20	2.37465E-47	70.25	8	F:GO:0005524; P:GO:0090305; F:GO:0003964; F:GO:0042626; P:GO:0055085; F:GO:0004519; C:GO:0016021; P:GO:0006278	F:ATP binding; P:nucleic acid phosphodiester bond hydrolysis; F:RNA-directed DNA polymerase activity; F:ATPase activity, coupled to transmembrane movement of substances; P:transmembrane transport; F:endonuclease activity; C:integral component of membrane; P:RNA-dependent DNA biosynthetic process	EC:3.6.1.3; EC:2.7.7.49; EC:3.6.1.15	Adenosinetriphosphatase; RNA-directed DNA polymerase; Nucleoside-triphosphate phosphatase
XLOC_001865	stomatin 2	2423	20	0.0	83.65	1	C:GO:0016020	C:membrane
XLOC_001866	RNA-directed DNA polymerase from mobile element jockey-like	350	20	8.35049E-67	70.95	2	F:GO:0003964; P:GO:0006278	F:RNA-directed DNA polymerase activity; P:RNA-dependent DNA biosynthetic process	EC:2.7.7.49	RNA-directed DNA polymerase
XLOC_001867	zinc finger	2524	20	0.0	56.4	2	F:GO:0003676; F:GO:0046872	F:nucleic acid binding; F:metal ion binding
XLOC_001868	unnamed protein product	1716	2	4.09311E-14	71.5	2	C:GO:0016020; C:GO:0016021	C:membrane; C:integral component of membrane
XLOC_001869	cystathionine beta-synthase isoform X2	3593	20	0.0	69.7	9	F:GO:0003676; F:GO:0030170; C:GO:0005737; F:GO:0046872; P:GO:0019343; F:GO:0004122; F:GO:0004124; F:GO:0016740; P:GO:0006535	F:nucleic acid binding; F:pyridoxal phosphate binding; C:cytoplasm; F:metal ion binding; P:cysteine biosynthetic process via cystathionine; F:cystathionine beta-synthase activity; F:cysteine synthase activity; F:transferase activity; P:cysteine biosynthetic process from serine	EC:4.2.1.22; EC:2.5.1.47	Cystathionine beta-synthase; Cysteine synthase
XLOC_001870	reverse transcriptase	663	20	3.3116E-55	56.5	1	F:GO:0005488	F:binding
XLOC_001871	polypeptide N-acetylgalactosaminyltransferase 5-like isoform X1	3941	20	0.0	74.9	5	F:GO:0016757; C:GO:0016021; P:GO:0006486; C:GO:0000139; F:GO:0030246	F:transferase activity, transferring glycosyl groups; C:integral component of membrane; P:protein glycosylation; C:Golgi membrane; F:carbohydrate binding
XLOC_001872	---NA---	1503
XLOC_001873	---NA---	560
XLOC_001874	TPA: endonuclease-reverse transcriptase	878	20	8.65789E-119	85.4	4	F:GO:0005524; P:GO:0006281; P:GO:0006310; F:GO:0004386	F:ATP binding; P:DNA repair; P:DNA recombination; F:helicase activity	EC:3.6.1.15	Nucleoside-triphosphate phosphatase
XLOC_001875	laminin gamma-1 chain	4657	20	7.9592E-36	73.35	3	P:GO:0090304; F:GO:0003824; P:GO:0044699	P:nucleic acid metabolic process; F:catalytic activity; P:single-organism process
XLOC_001876	calcium-transporting atpase sarcoplasmic endoplasmic reticulum type (calcium pump),	1027	20	4.73497E-69	70.3
XLOC_001877	Bile salt export pump	256	20	2.83541E-38	75.35	11	P:GO:0016579; F:GO:0005524; P:GO:0090305; F:GO:0003964; F:GO:0042626; P:GO:0055085; F:GO:0004519; C:GO:0016021; P:GO:0006278; F:GO:0036459; P:GO:0006511	P:protein deubiquitination; F:ATP binding; P:nucleic acid phosphodiester bond hydrolysis; F:RNA-directed DNA polymerase activity; F:ATPase activity, coupled to transmembrane movement of substances; P:transmembrane transport; F:endonuclease activity; C:integral component of membrane; P:RNA-dependent DNA biosynthetic process; F:thiol-dependent ubiquitinyl hydrolase activity; P:ubiquitin-dependent p…	EC:3.6.1.3; EC:2.7.7.49; EC:3.6.1.15; EC:3.4.19.12	Adenosinetriphosphatase; RNA-directed DNA polymerase; Nucleoside-triphosphate phosphatase; Ubiquitinyl hydrolase 1
XLOC_001878	---NA---	1220
XLOC_001879	---NA---	1981
XLOC_001880	kinase suppressor of Ras 2-like	7846	20	0.0	76.7	4	F:GO:0005524; P:GO:0018108; F:GO:0004713; C:GO:0016021	F:ATP binding; P:peptidyl-tyrosine phosphorylation; F:protein tyrosine kinase activity; C:integral component of membrane	EC:2.7.10	Transferring phosphorus-containing groups
XLOC_001881	dynein light chain	984	20	1.35508E-39	72.2	4	C:GO:0031514; F:GO:0003777; C:GO:0030286; P:GO:0007017	C:motile cilium; F:microtubule motor activity; C:dynein complex; P:microtubule-based process	EC:3.6.1.15	Nucleoside-triphosphate phosphatase
XLOC_001882	RNA-directed DNA polymerase from mobile element jockey-like	1766	20	5.92648E-76	69.6	3	F:GO:0003964; F:GO:0003723; P:GO:0006278	F:RNA-directed DNA polymerase activity; F:RNA binding; P:RNA-dependent DNA biosynthetic process	EC:2.7.7.49	RNA-directed DNA polymerase
XLOC_001883	probable tRNA N6-adenosine mitochondrial isoform X1	4663	20	0.0	71.8	7	F:GO:0016747; C:GO:0000408; C:GO:0005739; C:GO:0016020; P:GO:0006508; P:GO:0002949; F:GO:0004222	F:transferase activity, transferring acyl groups other than amino-acyl groups; C:EKC/KEOPS complex; C:mitochondrion; C:membrane; P:proteolysis; P:tRNA threonylcarbamoyladenosine modification; F:metalloendopeptidase activity	EC:3.4.24	Acting on peptide bonds (peptidases)
XLOC_001884	---NA---	464
XLOC_001885	Dynein light chain	4493	20	3.06587E-40	85.15	7	C:GO:0005634; C:GO:0016459; C:GO:0005813; C:GO:0016020; C:GO:0043186; C:GO:0030286; P:GO:0007017	C:nucleus; C:myosin complex; C:centrosome; C:membrane; C:P granule; C:dynein complex; P:microtubule-based process
XLOC_001886	dynein light chain cytoplasmic-like	1826	20	1.2268E-55	73.55	3	C:GO:0031514; C:GO:0030286; P:GO:0007017	C:motile cilium; C:dynein complex; P:microtubule-based process
XLOC_001887	phosphatase methylesterase 1 (S33 family)	1618	4	1.84042E-15	82.75	5	P:GO:0006482; P:GO:0034220; C:GO:0016020; F:GO:0005230; F:GO:0052689	P:protein demethylation; P:ion transmembrane transport; C:membrane; F:extracellular ligand-gated ion channel activity; F:carboxylic ester hydrolase activity	EC:3.1.1.1	Carboxylesterase
XLOC_001888	Craniofacial development 2	1550	20	4.17127E-105	82.35	2	P:GO:0090304; F:GO:0003824	P:nucleic acid metabolic process; F:catalytic activity
XLOC_001889	Dynein light chain cytoplasmic	3065	20	2.45003E-52	86.4	6	C:GO:0031514; C:GO:0005737; C:GO:0030286; C:GO:0005874; F:GO:0003774; P:GO:0007017	C:motile cilium; C:cytoplasm; C:dynein complex; C:microtubule; F:motor activity; P:microtubule-based process	EC:3.6.1.15	Nucleoside-triphosphate phosphatase
XLOC_001890	TPA: gag-pol poly	2301	20	1.62353E-32	59.85	5	P:GO:0043170; F:GO:0097159; F:GO:1901363; P:GO:0044238; P:GO:0009987	P:macromolecule metabolic process; F:organic cyclic compound binding; F:heterocyclic compound binding; P:primary metabolic process; P:cellular process
XLOC_001891	hypothetical protein Smp_198930	4424	20	0.0	50.95	1	P:GO:0007165	P:signal transduction
XLOC_001892	hypothetical protein MS3_01190, partial	2910	2	3.18316E-34	93.0
XLOC_001893	hypothetical protein MS3_01190, partial	454	2	2.78869E-15	74.5
XLOC_001894	---NA---	404
XLOC_001895	Cysteine protease ATG4B	3235	20	0.0	71.5	9	P:GO:0000045; P:GO:0051697; P:GO:0044804; F:GO:0004197; C:GO:0005829; P:GO:0016485; P:GO:0006501; P:GO:0000422; P:GO:0006612	P:autophagosome assembly; P:protein delipidation; P:nucleophagy; F:cysteine-type endopeptidase activity; C:cytosol; P:protein processing; P:C-terminal protein lipidation; P:mitophagy; P:protein targeting to membrane	EC:3.4.22	Acting on peptide bonds (peptidases)
XLOC_001896	muscleblind	6725	20	2.66541E-163	92.25	1	F:GO:0046872	F:metal ion binding
XLOC_001897	endonuclease-reverse transcriptase	570	20	5.41808E-27	68.9	4	P:GO:0090305; F:GO:0003964; F:GO:0004519; P:GO:0006278	P:nucleic acid phosphodiester bond hydrolysis; F:RNA-directed DNA polymerase activity; F:endonuclease activity; P:RNA-dependent DNA biosynthetic process	EC:2.7.7.49	RNA-directed DNA polymerase
XLOC_001898	---NA---	1298
XLOC_001899	---NA---	836
XLOC_001900	SJCHGC01513 protein	839	9	1.22422E-9	69.89
XLOC_001901	endonuclease-reverse transcriptase	478	20	2.35396E-68	74.85	4	P:GO:0090305; F:GO:0003964; F:GO:0004519; P:GO:0006278	P:nucleic acid phosphodiester bond hydrolysis; F:RNA-directed DNA polymerase activity; F:endonuclease activity; P:RNA-dependent DNA biosynthetic process	EC:2.7.7.49	RNA-directed DNA polymerase
XLOC_001902	---NA---	577
XLOC_001903	glycogen phosphorylase	4375	20	0.0	86.95	5	F:GO:0008184; F:GO:0030170; C:GO:0005737; C:GO:0016021; P:GO:0005980	F:glycogen phosphorylase activity; F:pyridoxal phosphate binding; C:cytoplasm; C:integral component of membrane; P:glycogen catabolic process	EC:2.4.1.1	Glycogen phosphorylase
XLOC_001904	---NA---	975
XLOC_001905	ATP-binding cassette	209	20	9.97979E-27	78.75	8	F:GO:0000166; P:GO:0090305; F:GO:0003964; F:GO:0022857; F:GO:0004519; C:GO:0016021; P:GO:0006278; P:GO:0006810	F:nucleotide binding; P:nucleic acid phosphodiester bond hydrolysis; F:RNA-directed DNA polymerase activity; F:transmembrane transporter activity; F:endonuclease activity; C:integral component of membrane; P:RNA-dependent DNA biosynthetic process; P:transport	EC:2.7.7.49	RNA-directed DNA polymerase
XLOC_001906	glycogen phosphorylase	4380	20	0.0	76.7	4	F:GO:0008184; F:GO:0030170; C:GO:0005737; P:GO:0005980	F:glycogen phosphorylase activity; F:pyridoxal phosphate binding; C:cytoplasm; P:glycogen catabolic process	EC:2.4.1.1	Glycogen phosphorylase
XLOC_001907	PERQ amino acid rich with GYF domain containing	1216	9	9.59899E-44	92.89	1	F:GO:0004386	F:helicase activity	EC:3.6.1.15	Nucleoside-triphosphate phosphatase
XLOC_001908	TPA: hypothetical protein	581	4	7.75139E-50	69.25
XLOC_001909	TPA: hypothetical protein	561	19	1.25815E-69	62.05
XLOC_001910	RNA-directed DNA polymerase from mobile element jockey-like	705	20	2.43563E-87	69.65	3	F:GO:0003964; F:GO:0003723; P:GO:0006278	F:RNA-directed DNA polymerase activity; F:RNA binding; P:RNA-dependent DNA biosynthetic process
XLOC_001911	TPA: endonuclease-reverse transcriptase	427	20	2.54163E-58	65.3	3	F:GO:0003964; F:GO:0003723; P:GO:0006278	F:RNA-directed DNA polymerase activity; F:RNA binding; P:RNA-dependent DNA biosynthetic process
XLOC_001912	Long-chain fatty acid transport 1	4779	20	0.0	68.95	4	P:GO:0001676; C:GO:0016021; P:GO:0006633; F:GO:0004467	P:long-chain fatty acid metabolic process; C:integral component of membrane; P:fatty acid biosynthetic process; F:long-chain fatty acid-CoA ligase activity	EC:6.2.1.3	Long-chain-fatty-acid--CoA ligase
XLOC_001913	reverse transcriptase	1569	20	3.62013E-45	63.75	3	F:GO:0003964; P:GO:0006278; F:GO:0005488	F:RNA-directed DNA polymerase activity; P:RNA-dependent DNA biosynthetic process; F:binding	EC:2.7.7.49	RNA-directed DNA polymerase
XLOC_001914	---NA---	209
XLOC_001915	Transmembrane 47	2422	20	0.0	54.15	2	F:GO:0003824; C:GO:0016021	F:catalytic activity; C:integral component of membrane
XLOC_001916	---NA---	2157
XLOC_001917	Sodium- and chloride-dependent GABA transporter 2	4032	20	0.0	75.45	4	C:GO:0005887; P:GO:0006836; F:GO:0005328; P:GO:0055085	C:integral component of plasma membrane; P:neurotransmitter transport; F:neurotransmitter:sodium symporter activity; P:transmembrane transport
XLOC_001918	TPA: endonuclease-reverse transcriptase	599	20	4.02093E-89	94.6	4	P:GO:0090305; F:GO:0003964; F:GO:0004519; P:GO:0006278	P:nucleic acid phosphodiester bond hydrolysis; F:RNA-directed DNA polymerase activity; F:endonuclease activity; P:RNA-dependent DNA biosynthetic process	EC:2.7.7.49	RNA-directed DNA polymerase
XLOC_001919	---NA---	305
XLOC_001920	dynein light chain Tctex-type 1	5997	20	1.99054E-123	92.4
XLOC_001921	endonuclease-reverse transcriptase	2347	20	2.67079E-73	58.1	4	P:GO:0090305; F:GO:0003964; F:GO:0004519; P:GO:0006278	P:nucleic acid phosphodiester bond hydrolysis; F:RNA-directed DNA polymerase activity; F:endonuclease activity; P:RNA-dependent DNA biosynthetic process
XLOC_001922	lipoyltransferase mitochondrial	1109	13	2.41282E-38	59.69	1	C:GO:0016021	C:integral component of membrane
XLOC_001923	Centrosomal of 76 kDa	3463	20	0.0	53.15	4	C:GO:0005813; C:GO:0005814; C:GO:0043234; P:GO:0046599	C:centrosome; C:centriole; C:protein complex; P:regulation of centriole replication
[truncated: 16,725 more rows]

## Sheet: Sheet B
Htseq_count results
[truncated: 18,649 more rows]

## Sheet: Sheet C
Deseq_Male_Sh_homo_vs_hetero
[truncated: 18,649 more rows]

[truncated: 5 more sheets: Sheet D, Sheet E, Sheet F, Sheet G, Sheet H]
